# Supplementary material for: Competition between cyclization and unusual Norrish type I and type II nitro-acyl migration pathways in the photouncaging of 1-acyl-7-nitroindoline revealed by computations
Source: Sci Rep. 2021 Jan 14;11:1396. doi: 10.1038/s41598-020-79701-4 (PMC7809399; doi:10.1038/s41598-020-79701-4)
Supplement: Supplementary file 2 — Supplementary Information 2. [file 41598_2020_79701_MOESM2_ESM.xlsx]

## Sheet: README
Competition Between Cyclization and Unusual Norrish Type I and Type II Nitro-Acyl Migration Pathways in the Photouncaging of 1-Acyl-7-nitroindoline Revealed by Computations
Pierpaolo Morgante, Charitha Guruge, Yannick P. Ouedraogo, Nasri Nesnas*, Roberto Peverati*
nesnas@fit.edu — rpeverati@fit.edu
Results for Caged Glutamate
This Excel file contains the detailed results for all the functionals used in this work. It includes 9 sheets.
In the first sheet, called "General", we collected all the data for the calculated Gibbs Free Energies of the reaction, that are presented in the different figures in the main text and Supplementary Information.
In the second sheet, called "MR_Diagnostics", we collected the data referring to Section SXX in the Supplementary Information.
In the third sheet, called "TD-DFT_Calculations", we report all the data from the Time-Dependent DFT calculations. We considered MDNI-Glu, MNI-Glu, 𝛼-MDNI-Glu, and 𝛼-MNI-Glu.
Starting at the fourth sheet, we collected all the results divided per functional. The functional list is given below:
ωB97X-D/def2-TZVP
M11/def2-TZVP
MN15/def2-TZVP
CAM-B3LYP/def2-TZVP
LC-ωHPBE/def2-TZVP
ωB97M-V/def2-TZVP
For ωB97M-V, we did not perform frequency calculations, but we used the average corrections to Gibbs' free energy to calculate the corresponding value.
The functional DSD-PBEP86-D3(BJ) has not been included due to its prohibitive cost.
In each sheet, we present the electronic energies in Hartrees, the differences in electronic energies (∆E, in kcal/mol), Gibbs free energies in Hartrees, and the differences in Gibbs free energies (∆G, in kcal/mol).
In addition, we included all the negative eigenvalues, the corresponding entropy contributions, and the corrections for each structure with more than one negative eigenvalue (the cyclization step for 𝛼-MDNI-Glu).
In the last sheet, called "Gibbs_Corrections", we simply collected all the Gibbs free energy corrections (in Hartrees) to the electronic energies.

## Sheet: General_MDNI-Glu
General results for MDNI-Glu with various functionals and the def2-TZVP basis set.
All values are Gibbs free energies in kcal mol–1
MDNI-Glu		ωB97X-D	M11	MN15	CAM-B3LYP	LC-ωHPBE	ωB97M-V		AVERAGE	MIN	MAX		Notes
MDNI-Glu (Singlet)		0	0	0	0	0	0		0	0	0
MDNI-Glu (Triplet)		54.0958	56.2469	54.3518	52.5144	55.325	54.3253		54.4765	52.5144	56.2469
Cyclization TS, MDNI-Glu		58.2518	60.7593	59.0343	56.196	56.9704	57.5577		58.1282	56.196	60.7593
Migration TS, MDNI-Glu		60.6112	63.3917	62.2032	57.5929	59.9862	60.4713		60.7094	57.5929	63.3917
𝛼-MDNI-Glu		ωB97X-D	M11	MN15	CAM-B3LYP	LC-ωHPBE	ωB97M-V		AVERAGE	MIN	MAX
𝛼-MDNI-Glu (Singlet)		0	0	0	0	0	0		0	0	0
𝛼-MDNI-Glu (Triplet)		52.4981	54.2746	52.441	50.4148	52.9349	52.5633		52.5211	50.4148	54.2746
Cyclization TS, 𝛼-MDNI-Glu, Corrected		59.1914	61.2979	58.6112	58.5804	61.1042	59.6977		59.7471	58.5804	61.2979		This is a TS for B3LYP-D3(BJ)/def2-SVPD
Cyclization TS, 𝛼-MDNI-Glu, Uncorrected		57.7661	59.7841	57.1147	57.1473	59.7189	58.5239		58.3425	57.1147	59.7841
Migration TS, 𝛼-MDNI-Glu		58.846	60.364	59.7528	56.5932	59.1033	58.8918		58.9252	56.5932	60.364
MNI-Glu		ωB97X-D	M11	MN15	CAM-B3LYP	LC-ωHPBE	ωB97M-V		AVERAGE	MIN	MAX
MNI-Glu (Singlet)		0	0	0	0	0	0		0	0	0
MNI-Glu (Triplet)		53.179	54.53	52.9305	51.2029	54.0939	53.2989		53.2059	51.2029	54.53
Cyclization TS, MNI-Glu		61.4351	63.6477	61.8806	58.9627	60.5089	61.0254		61.2434	58.9627	63.6477
Migration TS, MNI-Glu		63.9759	65.9419	65.1048	60.8766	63.7801	63.6817		63.8935	60.8766	65.9419
𝛼-MNI-Glu		ωB97X-D	M11	MN15	CAM-B3LYP	LC-ωHPBE	ωB97M-V		AVERAGE	MIN	MAX
𝛼-MNI-Glu (Singlet)		0	0	0	0	0	0		0	0	0
𝛼-MNI-Glu (Triplet)		51.8512	53.0616	51.4684	49.4861	52.099	51.3882		51.5591	49.4861	53.0616
Cyclization TS, 𝛼-MNI-Glu		57.591	58.1388	56.8405	55.566	56.9001	56.4528		56.9149	55.566	58.1388
Migration TS, 𝛼-MNI-Glu		61.8888	63.2787	62.7585	59.8463	62.7309	61.4199		61.9872	59.8463	63.2787

## Sheet: TD-DFT_Calculations
Time-Dependent Density Functional Theory (TD-DFT) Results
All data from Q-Chem for ωB97X-D/def2-TZVP
Structure	State number	State	Excitation (eV)		Structure	State number	State	Excitation (eV)		Structure	State number	State	Excitation (eV)		Structure	State number	State	Excitation (eV)
MDNI-Glu	1	T1	2.9573		MNI-Glu	1	T1	3.0128		𝛼-MDNI-Glu	1	T1	2.9487		𝛼-MNI-Glu	1	T1	3.014
	2	T2	3.2957			2	T2	3.1773			2	T2	3.2773			2	T2	3.1616
	3	T3	3.4189			3	T3	3.5406			3	T3	3.4346			3	T3	3.5252
	4	T4	3.4708			4	S1	3.6188			4	T4	3.472			4	S1	3.6055
	5	T5	3.4822			5	T4	3.6557			5	T5	3.4752			5	T4	3.6284
	6	S1	3.639			6	S2	3.9327			6	S1	3.6151			6	S2	3.9769
	7	T6	3.6908			7	T5	4.0197			7	T6	3.6872			7	T5	4.0226
	8	T7	3.7486			8	T6	4.1973			8	T7	3.713			8	T6	4.1966
	9	S2	3.9077			9	S3	4.3487			9	S2	3.9078			9	S3	4.3089
	10	S3	4.0043			10	T7	4.646			10	S3	4.0119			10	T7	4.5234
	11	T8	4.1189			11	S4	4.6536			11	T8	4.1181			11	S4	4.6296
	12	T9	4.1472			12	T8	4.7472			12	T9	4.1392			12	T8	4.6637
	13	T10	4.212			13	S5	4.8229			13	T10	4.2154			13	S5	4.7147
	14	S4	4.383			14	T9	4.8716			14	S4	4.3714			14	T9	5.095
	15	S5	4.5482			15	S6	5.082			15	S5	4.4029			15	T10	5.1509
	16	S6	4.5575			16	T10	5.1138			16	S6	4.565			16	S6	5.3152
	17	S7	4.5789			17	S7	5.3919			17	S7	4.5777			17	S7	5.4044
	18	S8	4.7073			18	S8	5.5209			18	S8	4.7147			18	S8	5.5359
	19	S9	4.8632			19	S9	5.9304			19	S9	4.9148			19	S9	5.9343
	20	S10	4.9363			20	S10	5.9826			20	S10	5.0917			20	S10	6.015
Nature of the transitions
MDNI-Glu	Orbital, initial	Orbital, final	Transition		MNI-Glu	Orbital, initial	Orbital, final	Transition		𝛼-MDNI-Glu	Orbital, initial	Orbital, final	Transition		𝛼-MNI-Glu	Orbital, initial	Orbital, final	Transition
S1	HOMO	LUMO	𝜋 ⟶ 𝜋*		S1	HOMO	LUMO	𝜋 ⟶ 𝜋*		S1	HOMO	LUMO	𝜋 ⟶ 𝜋*		S1	HOMO	LUMO	𝜋 ⟶ 𝜋*
S2	90	LUMO+1	𝜎 ⟶ 𝜋*		S2	79	LUMO	𝜎 ⟶ 𝜋*		S2	90	LUMO+1	𝜎 ⟶ 𝜋*		S2	79	LUMO	𝜎 ⟶ 𝜋*
S3	89	LUMO	𝜎 ⟶ 𝜋*		S3	84	LUMO	𝜋 ⟶ 𝜋*		S3	89	LUMO	𝜎 ⟶ 𝜋*		S3	84	LUMO	𝜋 ⟶ 𝜋*
T1	HOMO	LUMO	𝜋 ⟶ 𝜋*		T1	84	LUMO	𝜋 ⟶ 𝜋*		T1	HOMO	LUMO	𝜋 ⟶ 𝜋*		T1	84	LUMO	𝜋 ⟶ 𝜋*
T2	HOMO	LUMO+1	𝜋 ⟶ 𝜋*		T2	HOMO	LUMO	𝜋 ⟶ 𝜋*		T2	HOMO	LUMO+1	𝜋 ⟶ 𝜋*		T2	HOMO	LUMO	𝜋 ⟶ 𝜋*
T3	94	LUMO	𝜋 ⟶ 𝜋*		T3	78	LUMO	𝜎 ⟶ 𝜋*		T3	94	LUMO	𝜋 ⟶ 𝜋*		T3	78	LUMO	𝜎 ⟶ 𝜋*
T4	87	LUMO+1	𝜎 ⟶ 𝜋*		T4	79	LUMO	𝜎 ⟶ 𝜋*		T4	87	LUMO+1	𝜎 ⟶ 𝜋*		T4	79	LUMO	𝜎 ⟶ 𝜋*
T5	85	LUMO	𝜎 ⟶ 𝜋*		T5	HOMO	LUMO+1	𝜋 ⟶ 𝜋*		T5	85	LUMO	𝜎 ⟶ 𝜋*		T5	HOMO	LUMO+1	𝜋 ⟶ 𝜋*
T6	90	LUMO+1	𝜎 ⟶ 𝜋*		T6	76	LUMO	𝜎 ⟶ 𝜋*		T6	90	LUMO+1	𝜎 ⟶ 𝜋*		T6	76	LUMO	𝜎 ⟶ 𝜋*
T7	89	LUMO	𝜎 ⟶ 𝜋*							T7	89	LUMO	𝜎 ⟶ 𝜋*
Spin-orbit coupling values
They have been calculated with the Q-Chem program at the ωB97X-D/def2-TZVP level using the Tamm-Dancoff approximation.
We considered ten singlet and ten triplet excited states (100 couplings in total). We only report the three singlet excited states in the experimental range.
MDNI-Glu	SOC matrix elements		SOC, cm–1		MNI-Glu	SOC matrix elements		SOC, cm–1		𝛼-MDNI-Glu	SOC matrix elements		SOC, cm–1		𝛼-MNI-Glu	SOC matrix elements		SOC, cm–1
	S1	T1	2.78512			S1	T1	7.16256			S1	T1	3.26049			S1	T1	7.65499
	S1	T2	3.21689			S1	T2	4.40093			S1	T2	3.52778			S1	T2	5.1588
	S1	T3	9.28691			S1	T3	13.5154			S1	T3	9.26012			S1	T3	19.5118
	S1	T4	6.52869			S1	T4	8.11845			S1	T4	6.97447			S1	T4	10.1683
	S1	T5	9.30458			S1	T5	0.963043			S1	T5	14.2155			S1	T5	0.939288
	S1	T6	1.49318			S1	T6	15.8954			S1	T6	1.15268			S1	T6	18.4157
	S1	T7	6.12317			S1	T7	1.26518			S1	T7	6.1021			S1	T7	12.6683
	S1	T8	2.75917			S1	T8	14.1646			S1	T8	2.18274			S1	T8	1.90933
	S1	T9	13.4382			S1	T9	7.31617			S1	T9	14.2577			S1	T9	8.19828
	S1	T10	5.86814			S1	T10	3.62507			S1	T10	5.02273			S1	T10	5.00851
	S2	T1	7.84801			S2	T1	16.0071			S2	T1	7.57055			S2	T1	17.9929
	S2	T2	4.67195			S2	T2	15.6001			S2	T2	4.85944			S2	T2	15.2648
	S2	T3	18.8909			S2	T3	66.0449			S2	T3	26.5828			S2	T3	63.6886
	S2	T4	70.6347			S2	T4	27.0729			S2	T4	67.7879			S2	T4	35.9084
	S2	T5	9.22602			S2	T5	3.53799			S2	T5	12.0871			S2	T5	3.34181
	S2	T6	14.4748			S2	T6	47.2823			S2	T6	13.9451			S2	T6	48.8008
	S2	T7	3.9913			S2	T7	1.11361			S2	T7	5.61682			S2	T7	6.60528
	S2	T8	44.0821			S2	T8	5.96825			S2	T8	43.5145			S2	T8	1.00985
	S2	T9	4.54567			S2	T9	2.20784			S2	T9	7.75117			S2	T9	7.95379
	S2	T10	11.2208			S2	T10	11.8726			S2	T10	10.5941			S2	T10	7.16674
	S3	T1	10.2592			S3	T1	13.0014			S3	T1	10.7645			S3	T1	8.85652
	S3	T2	20.6724			S3	T2	10.4372			S3	T2	16.7241			S3	T2	10.3015
	S3	T3	11.827			S3	T3	33.4833			S3	T3	15.0814			S3	T3	26.0739
	S3	T4	11.6407			S3	T4	18.1751			S3	T4	12.7709			S3	T4	20.9248
	S3	T5	74.726			S3	T5	1.33456			S3	T5	74.7129			S3	T5	1.10949
	S3	T6	6.47222			S3	T6	35.8253			S3	T6	6.27205			S3	T6	32.0711
	S3	T7	17.5383			S3	T7	2.10876			S3	T7	20.4916			S3	T7	4.08573
	S3	T8	5.31546			S3	T8	2.22313			S3	T8	8.49419			S3	T8	2.34689
	S3	T9	49.4403			S3	T9	2.99026			S3	T9	48.6763			S3	T9	3.93777
	S3	T10	17.0412			S3	T10	6.88482			S3	T10	6.14906			S3	T10	3.74754

## Sheet: ωB97X-D
Photolysis of MDNI-Glu in water.
Geometry Optimization with B3LYP-D3(BJ)/def2-SVPD			Thermochemistry calculations with ωB97X-D/def2-TZVP
Structure name	E (a. u.)	DE (kcal/mol)			Gibbs corrections (a.u.)	Gibbs (a. u.)	DG (kcal/mol)				Notes
MDNI-Glu
MDNI-Glu (S)	-1363.87				0.26751	-1363.6
MDNI-Glu (T)	-1363.77	56.9108			0.263024	-1363.51	54.0958
TS-Cyclic	-1363.77	61.4126			0.262473	-1363.51	58.2518
TS-Migration	-1363.76	64.7903			0.26085	-1363.5	60.6112
𝛼-MDNI-Glu															TS-Cyclization 𝛼-MDNI-Glu		Entropy
																	Cal/Mol-Kelvin
𝛼-MDNI-Glu (S)	-1363.86				0.267114	-1363.6									Total		159.073		∆H (TS-Hydrolysis)	-T∆S (TS-Hydrolysis)	∆G (TS-Cyclization)
𝛼-MDNI-Glu (T)	-1363.77	55.5501			0.262251	-1363.51	52.4981								Electronic		2.183		-1363.43	-0.0733095	-1363.5
															Translational		43.603
TS-Cyclic	-1363.77	61.501			0.263434	-1363.5	59.1914	Corrected			This is a TS for B3LYP-D3(BJ)/def2-SVPD				Rotational		35.58
					0.261162	-1363.5	57.7661	Uncorrected							Vibrational		77.708
															Vibration 1		5.058
TS-Migration	-1363.76	62.7084			0.260959	-1363.5	58.846								Vibration 2		4.78
															Vibration 3		4.031
MNI-Glu
MNI-Glu (S)	-1159.36				0.268586	-1159.09
MNI-Glu (T)	-1159.27	55.9036			0.264244	-1159	53.179
TS-Cyclic	-1159.25	64.6498			0.263463	-1158.99	61.4351
TS-Migration	-1159.25	68.3597			0.2616	-1158.99	63.9759
𝛼-MNI-Glu
𝛼-MNI-Glu (S)	-1159.36				0.268055	-1159.09
𝛼-MNI-Glu (T)	-1159.27	54.8725			0.26324	-1159	51.8512
TS-Cyclic	-1159.26	60.378			0.263614	-1159	57.591
TS-Migration	-1159.25	65.6888			0.261999	-1158.99	61.8888

## Sheet: M11
Photolysis of MDNI-Glu in water.
Geometry Optimization with B3LYP-D3(BJ)/def2-SVPD			Thermochemistry calculations with M11/def2-TZVP
Structure name	E (a. u.)	DE (kcal/mol)			Gibbs corrections (a.u.)	Gibbs (a. u.)	DG (kcal/mol)				Notes
MDNI-Glu
MDNI-Glu (S)	-1363.73				0.264707	-1363.47
MDNI-Glu (T)	-1363.64	59.3143			0.259818	-1363.38	56.2469
TS-Cyclic	-1363.63	63.9921			0.259555	-1363.37	60.7593
TS-Migration	-1363.63	67.7712			0.257727	-1363.37	63.3917
𝛼-MDNI-Glu															TS-Cyclization 𝛼-MDNI-Glu		Entropy
																	Cal/Mol-Kelvin
𝛼-MDNI-Glu (S)	-1363.73				0.264356	-1363.47									Total		162.62		∆H (TS-Hydrolysis)	-T∆S (TS-Hydrolysis)	∆G (TS-Cyclization)
𝛼-MDNI-Glu (T)	-1363.64	57.7722			0.258783	-1363.38	54.2746								Electronic		2.183		-1363.29	-0.0748537	-1363.37
															Translational		43.603
TS-Cyclic	-1363.63	63.9433			0.260141	-1363.37	61.2979	Corrected			This is a TS for B3LYP-D3(BJ)/def2-SVPD				Rotational		35.58
					0.257728	-1363.37	59.7841	Uncorrected							Vibrational		81.255
															Vibration 1		5.169
TS-Migration	-1363.63	64.4035			0.257919	-1363.37	60.364								Vibration 2		5.077
															Vibration 3		4.209
MNI-Glu
MNI-Glu (S)	-1159.21				0.263264	-1158.95
MNI-Glu (T)	-1159.12	56.5232			0.260088	-1158.86	54.53
TS-Cyclic	-1159.11	65.7272			0.25995	-1158.85	63.6477
TS-Migration	-1159.1	69.2796			0.257945	-1158.84	65.9419
𝛼-MNI-Glu
𝛼-MNI-Glu (S)	-1159.22				0.268339	-1158.95
𝛼-MNI-Glu (T)	-1159.12	57.5055			0.261257	-1158.86	53.0616
TS-Cyclic	-1159.11	63.139			0.26037	-1158.85	58.1388
TS-Migration	-1159.1	69.1485			0.258985	-1158.85	63.2787

## Sheet: MN15
Photolysis of MDNI-Glu in water.
Geometry Optimization with B3LYP-D3(BJ)/def2-SVPD			Thermochemistry calculations with MN15/def2-TZVP
Structure name	E (a. u.)	DE (kcal/mol)			Gibbs corrections (a.u.)	Gibbs (a. u.)	DG (kcal/mol)				Notes
MDNI-Glu
MDNI-Glu (S)	-1362.81				0.264081	-1362.55
MDNI-Glu (T)	-1362.72	57.3266			0.25934	-1362.46	54.3518
TS-Cyclic	-1362.71	62.1114			0.259177	-1362.45	59.0343
TS-Migration	-1362.7	66.503			0.257228	-1362.45	62.2032
𝛼-MDNI-Glu															TS-Cyclization 𝛼-MDNI-Glu		Entropy
																	Cal/Mol-Kelvin
𝛼-MDNI-Glu (S)	-1362.81				0.263638	-1362.54									Total		162.824		∆H (TS-Hydrolysis)	-T∆S (TS-Hydrolysis)	∆G (TS-Cyclization)
𝛼-MDNI-Glu (T)	-1362.72	55.7085			0.258431	-1362.46	52.441								Electronic		2.183		-1362.38	-0.0749782	-1362.45
															Translational		43.603
TS-Cyclic	-1362.71	60.7448			0.260238	-1362.45	58.6112	Corrected			This is a TS for B3LYP-D3(BJ)/def2-SVPD				Rotational		35.58
					0.257853	-1362.45	57.1147	Uncorrected							Vibrational		81.459
															Vibration 1		5.157
TS-Migration	-1362.71	63.6016			0.257504	-1362.45	59.7528								Vibration 2		5.019
															Vibration 3		4.23
MNI-Glu
MNI-Glu (S)	-1158.43				0.265706	-1158.17
MNI-Glu (T)	-1158.35	55.7964			0.261138	-1158.08	52.9305
TS-Cyclic	-1158.33	65.4947			0.259946	-1158.07	61.8806
TS-Migration	-1158.32	69.8161			0.258198	-1158.07	65.1048
𝛼-MNI-Glu
𝛼-MNI-Glu (S)	-1158.43				0.264949	-1158.17
𝛼-MNI-Glu (T)	-1158.34	54.6635			0.259857	-1158.09	51.4684
TS-Cyclic	-1158.34	59.677			0.260429	-1158.08	56.8405
TS-Migration	-1158.33	66.485			0.259011	-1158.07	62.7585

## Sheet: CAM-B3LYP
Photolysis of MDNI-Glu in water.
Geometry Optimization with B3LYP-D3(BJ)/def2-SVPD			Thermochemistry calculations with CAM-B3LYP/def2-TZVP
Structure name	E (a. u.)	DE (kcal/mol)			Gibbs corrections (a.u.)	Gibbs (a. u.)	DG (kcal/mol)				Notes
MDNI-Glu
MDNI-Glu (S)	-1363.73				0.267403	-1363.46
MDNI-Glu (T)	-1363.64	55.551			0.262564	-1363.38	52.5144
TS-Cyclic	-1363.63	59.4817			0.262167	-1363.37	56.196
TS-Migration	-1363.63	61.9842			0.260405	-1363.37	57.5929
𝛼-MDNI-Glu															TS-Cyclization 𝛼-MDNI-Glu		Entropy
																	Cal/Mol-Kelvin
𝛼-MDNI-Glu (S)	-1363.73				0.266884	-1363.46									Total		159.312		∆H (TS-Hydrolysis)	-T∆S (TS-Hydrolysis)	∆G (TS-Cyclization)
𝛼-MDNI-Glu (T)	-1363.64	53.8283			0.261445	-1363.38	50.4148								Electronic		2.183		-1363.29	-0.0734102	-1363.37
															Translational		43.603
TS-Cyclic	-1363.63	61.083			0.262896	-1363.37	58.5804	Corrected			This is a TS for B3LYP-D3(BJ)/def2-SVPD				Rotational		35.58
	-1363.63	61.083			0.260612	-1363.37	57.1473	Uncorrected							Vibrational		77.947
															Vibration 1		5.026
TS-Migration	-1363.63	60.5566			0.260568	-1363.37	56.5932								Vibration 2		4.807
															Vibration 3		4.061
MNI-Glu
MNI-Glu (S)	-1159.22				0.268871	-1158.95
MNI-Glu (T)	-1159.13	54.1549			0.264167	-1158.87	51.2029
TS-Cyclic	-1159.12	62.5376			0.263174	-1158.86	58.9627
TS-Migration	-1159.11	65.6451			0.261272	-1158.85	60.8766
𝛼-MNI-Glu
𝛼-MNI-Glu (S)	-1159.22				0.267998	-1158.95
𝛼-MNI-Glu (T)	-1159.13	52.8399			0.262654	-1158.87	49.4861
TS-Cyclic	-1159.12	58.6386			0.263102	-1158.86	55.566
TS-Migration	-1159.11	63.6992			0.261858	-1158.85	59.8463

## Sheet: LC-ωHPBE
Photolysis of MDNI-Glu in water.
Geometry Optimization with B3LYP-D3(BJ)/def2-SVPD			Thermochemistry calculations with LC-ωHPBE/def2-TZVP
Structure name	E (a. u.)	DE (kcal/mol)			Gibbs corrections (a.u.)	Gibbs (a. u.)	DG (kcal/mol)				Notes
MDNI-Glu
MDNI-Glu (S)	-1363.42				0.270597	-1363.15
MDNI-Glu (T)	-1363.33	58.594			0.265388	-1363.06	55.325
TS-Cyclic	-1363.33	60.33			0.265243	-1363.06	56.9704
TS-Migration	-1363.32	64.4856			0.263427	-1363.06	59.9862
𝛼-MDNI-Glu															TS-Cyclization 𝛼-MDNI-Glu		Entropy
																	Cal/Mol-Kelvin
𝛼-MDNI-Glu (S)	-1363.42				0.270083	-1363.15									Total		157.516		∆H (TS-Hydrolysis)	-T∆S (TS-Hydrolysis)	∆G (TS-Cyclization)
𝛼-MDNI-Glu (T)	-1363.33	56.5194			0.264371	-1363.07	52.9349								Electronic		2.183		-1362.98	-0.0726334	-1363.05
															Translational		43.603
TS-Cyclic	-1363.32	63.9344			0.263365	-1363.05	61.1042	Corrected			This is a TS for B3LYP-D3(BJ)/def2-SVPD				Rotational		35.58
					0.263365	-1363.05	59.7189	Uncorrected							Vibrational		76.151
															Vibration 1		4.804
TS-Migration	-1363.32	63.159			0.26362	-1363.06	59.1033								Vibration 2		4.646
															Vibration 3		3.913
MNI-Glu
MNI-Glu (S)	-1158.97				0.271633	-1158.7
MNI-Glu (T)	-1158.88	57.3491			0.266446	-1158.62	54.0939
TS-Cyclic	-1158.87	64.1349			0.265855	-1158.61	60.5089
TS-Migration	-1158.86	68.619			0.263922	-1158.6	63.7801
𝛼-MNI-Glu
𝛼-MNI-Glu (S)	-1158.97				0.270785	-1158.7
𝛼-MNI-Glu (T)	-1158.88	55.6516			0.265123	-1158.62	52.099
TS-Cyclic	-1158.88	60.0071			0.265833	-1158.61	56.9001
TS-Migration	-1158.87	66.6786			0.264494	-1158.6	62.7309

## Sheet: ωB97M-V
Photolysis of MDNI-Glu in water.
Geometry Optimization with B3LYP-D3(BJ)/def2-SVPD; Thermochemistry calculations as corrected single-point energies with ωB97M-V/def2-TZVP
Structure name	E (a. u.)	DE (kcal/mol)			Gibbs corrections (a.u.)	Gibbs (a. u.)	DG (kcal/mol)
MDNI-Glu
MDNI-Glu (S)	-1363.9				0.266859	-1363.64
MDNI-Glu (T)	-1363.81	57.3579			0.262027	-1363.55	54.3253
TS-Cyclic	-1363.81	60.7809			0.261723	-1363.55	57.5577
TS-Migration	-1363.8	64.8211			0.259928	-1363.54	60.4713
𝛼-MDNI-Glu
𝛼-MDNI-Glu (S)	-1363.9				0.266415	-1363.64
𝛼-MDNI-Glu (T)	-1363.81	55.9263			0.261056	-1363.55	52.5633
TS-Cyclic	-1363.8	62.459			0.262015	-1363.54	59.6977	Corrected
	-1363.8				0.260144	-1363.54	58.5239	Uncorrected
TS-Migration	-1363.8	62.8458			0.260114	-1363.54	58.8918
MNI-Glu
MNI-Glu (S)	-1159.37				0.267612	-1159.1
MNI-Glu (T)	-1159.28	56.0571			0.263217	-1159.01	53.2989
TS-Cyclic	-1159.26	64.2472			0.262478	-1159	61.0254
TS-Migration	-1159.26	68.0897			0.260587	-1159	63.6817
𝛼-MNI-Glu
𝛼-MNI-Glu (S)	-1159.36				0.268025	-1159.1
𝛼-MNI-Glu (T)	-1159.28	54.9015			0.262426	-1159.01	51.3882
TS-Cyclic	-1159.27	59.8135			0.26267	-1159.01	56.4528
TS-Migration	-1159.26	65.6593			0.261269	-1159	61.4199

## Sheet: Gibbs_Corrections
Gibbs' corrections for MDNI
All values in Hartrees
MDNI-Glu		ωB97X-D	M11	MN15	CAM-B3LYP	LC-ωHPBE			AVERAGE	MAX	MIN
MDNI-Glu (S)		0.26751	0.264707	0.264081	0.267403	0.270597			0.266859	0.270597	0.264081
MDNI-Glu (T)		0.263024	0.259818	0.25934	0.262564	0.265388			0.262027	0.265388	0.25934
TS-Cyclization		0.262473	0.259555	0.259177	0.262167	0.265243			0.261723	0.265243	0.259177
TS-Migration		0.26085	0.257727	0.257228	0.260405	0.263427			0.259928	0.263427	0.257228
𝛼-MDNI-Glu
𝛼-MDNI-Ac (Singlet)		0.267114	0.264356	0.263638	0.266884	0.270083			0.266415	0.270083	0.263638
𝛼-MDNI-Ac (Triplet)		0.262251	0.258783	0.258431	0.261445	0.264371			0.261056	0.264371	0.258431
TS-Cyclization (Corrected)		0.263434	0.260141	0.260238	0.262896	0.263365			0.262015	0.263434	0.260141		⟵ This structure is a TS according to B3LYP-D3(BJ)/def2-SVPD
TS-Cyclization (Uncorrected)		0.261162	0.257728	0.257853	0.260612	0.263365			0.260144	0.263365	0.257728
TS-Migration		0.260959	0.257919	0.257504	0.260568	0.26362			0.260114	0.26362	0.257504
MNI-Glu
MDNI-Glu (S)		0.268586	0.263264	0.265706	0.268871	0.271633			0.267612	0.271633	0.263264
MDNI-Glu (T)		0.264244	0.260088	0.261138	0.264167	0.266446			0.263217	0.266446	0.260088
TS-Cyclization		0.263463	0.25995	0.259946	0.263174	0.265855			0.262478	0.265855	0.259946
TS-Migration		0.2616	0.257945	0.258198	0.261272	0.263922			0.260587	0.263922	0.257945
𝛼-MNI-Glu
𝛼-MDNI-Ac (Singlet)		0.268055	0.268339	0.264949	0.267998	0.270785			0.268025	0.270785	0.264949
𝛼-MDNI-Ac (Triplet)		0.26324	0.261257	0.259857	0.262654	0.265123			0.262426	0.265123	0.259857
TS-Cyclization (Corrected)		0.263614	0.26037	0.260429	0.263102	0.265833			0.26267	0.265833	0.26037
TS-Migration		0.261999	0.258985	0.259011	0.261858	0.264494			0.261269	0.264494	0.258985
