# Supplementary material for: Competition between cyclization and unusual Norrish type I and type II nitro-acyl migration pathways in the photouncaging of 1-acyl-7-nitroindoline revealed by computations
Source: Sci Rep. 2021 Jan 14;11:1396. doi: 10.1038/s41598-020-79701-4 (PMC7809399; doi:10.1038/s41598-020-79701-4)
Supplement: Supplementary file 3 — Supplementary Information 3. [file 41598_2020_79701_MOESM3_ESM.xlsx]

## Sheet: README
Competition Between Cyclization and Unusual Norrish Type I and Type II Nitro-Acyl Migration Pathways in the Photouncaging of 1-Acyl-7-nitroindoline Revealed by Computations
Pierpaolo Morgante, Charitha Guruge, Yannick P. Ouedraogo, Nasri Nesnas*, Roberto Peverati*
nesnas@fit.edu — rpeverati@fit.edu
Results for 4-methoxy-5,7-dinitroindolinyl acetate (MDNI-Ac)
This Excel file contains the detailed results for all the functionals used in this work. It includes 10 sheets.
In the first sheet, called "General_MDNI", we collected all the data for the calculated Gibbs Free Energies of the reaction, that are presented in the different figures in the main text and Supplementary Information.
In the second sheet, called "MR_Diagnostics", we collected the data referring to Section S4 in the Supplementary Information.
Starting at the third sheet, we collected all the results divided per functional. The functional list is given below:
ωB97X-D/def2-TZVP
M11/def2-TZVP
MN15/def2-TZVP
CAM-B3LYP/def2-TZVP
LC-ωHPBE/def2-TZVP
DSD-PBEP86-D3(BJ)/def2-TZVP
ωB97M-V/def2-TZVP
For DSD-PBEP86-D3(BJ) and ωB97M-V, we did not perform frequency calculations, but we used the average corrections to Gibbs' free energy to calculate the corresponding value.
In each sheet, we present the electronic energies in Hartrees, the differences in electronic energies (∆E, in kcal/mol), Gibbs free energies in Hartrees, and the differences in Gibbs free energies (∆G, in kcal/mol).
In addition, we included all the negative eigenvalues, the corresponding entropy contributions, and the corrections for the hydrolysis transition structures.
In the last sheet, called "Gibbs_Corrections", we simply collected all the Gibbs free energy corrections (in Hartrees) to the electronic energies, and we show how we calculated the average used for DSD-PBEP86-D3(BJ) and ωB97M-V.

## Sheet: General_MDNI
General results for MDNI-Ac with various functionals and the def2-TZVP basis set.
All values are Gibbs free energies in kcal mol–1
Values in red have been excluded from the average							Averaged contributions to Gibbs
Main Mechanism		ωB97X-D	M11	MN15	CAM-B3LYP	LC-ωHPBE	DSD-PBEP86-D3(BJ)	ωB97M-V		AVERAGE	MIN	MAX
Structure 16/S1		0	0	0	0	0	0	0		0	0	0
Structure 17/S2		54.8362	57.6324	55.5704	53.0428	55.9488	62.8382	55.0062		56.4107	53.0428	62.8382
Structure 19/S3		58.056	60.9933	58.9872	55.8823	57.0771	67.743	57.8339		59.5104	55.8823	67.743
Structure 20/S4		58.1068	61.1025	58.1733	55.5484	56.4144	67.9627	57.3708		59.2399	55.5484	67.9627
Structure 21		59.5407	62.1059	60.2817	56.6096	58.1915	69.7729	59.1343		60.8052	56.6096	69.7729
Structure 18		60.635	63.2549	61.9221	58.135	60.7518	69.7335	60.4598		62.1274	58.135	69.7335
Structure 22		40.4907	43.3747	40.7662	36.2845	38.2605	52.784	40.9988		41.8513	36.2845	52.784
				52.1731
Structure 23		48.5479	54.759	xxx	44.5187	50.775	66.8808	50.4177		52.6499	44.5187	66.8808
Structure 24 (Triplet) + Acetate		48.3616	54.6059	53.5128	43.4751	49.0117	62.4758	48.5147		51.4225	43.4751	62.4758
Structure 24 (Singlet) + Acetate		58.7945	64.0211	58.4526	54.4001	63.5724	60.0101	54.2803		59.0759	54.2803	64.0211	⟵ Not reported in main text/SI
							4.35078
Structure 25 (Triplet) + Acetic acid		-8.61132	-6.38993	-6.94905	-14.5087	-11.442	xxx	-8.55778		-9.40979	-14.5087	-6.38993
Structure 25 (Singlet)/S9 + Acetic acid		-21.5914	-22.2421	-24.1598	-26.7558	-21.7445	-19.647	-25.4749		-23.0879	-26.7558	-19.647
Structure 26/S10		-35.7649	-38.6872	-39.6925	-41.356	-35.9664	-33.5841	-38.4841		-37.6479	-41.356	-33.5841
TS-Cyclic in the Singlet Surface		ωB97X-D	M11	MN15	CAM-B3LYP	LC-ωHPBE	DSD-PBEP86-D3(BJ)	ωB97M-V		AVERAGE	MIN	MAX
Structure 16/S1		0	0	0	0	0	0	0		0	0	0
TS-Cyclization (Singlet)		35.1079	37.3569	33.7682	34.5131	36.0825	32.39	34.4279		34.8066	32.39	37.3569
Alternative Mechanism (H Abstraction)		ωB97X-D	M11	MN15	CAM-B3LYP	LC-ωHPBE	DSD-PBEP86-D3(BJ)	ωB97M-V		AVERAGE	MIN	MAX
Structure 16/S1		0	0	0	0	0	0	0		0	0	0
Structure 17/S2		54.8362	57.6324	55.5704	53.0428	55.9488	62.8382	55.0062		56.4107	53.0428	62.8382
Structure 19/S3		58.056	60.9933	58.9872	55.8823	57.0771	67.743	57.8339		59.5104	55.8823	67.743
Structure 20/S4		58.1068	61.1025	58.1733	55.5484	56.4144	67.9627	57.3708		59.2399	55.5484	67.9627
Structure S5		80.4085	82.6663	78.5417	77.4856	76.5073	87.1327	79.7409		80.3547	76.5073	87.1327
Structure S11		80.3163	88.5078	81.3993	78.6414	84.1365	89.8017	82.9159		83.6741	78.6414	89.8017
Structure S6		49.9925	49.7672	44.5764	46.1854	44.1027	56.3996	48.9012		48.5607	44.1027	56.3996
Structure S7		58.3779	61.1082	55.5384	54.668	57.6901	66.1597	58.7376		58.8971	54.668	66.1597
Structure S8		46.2142	47.9236	46.6183	43.1482	47.2195	58.0537	43.6822		47.5514	43.1482	58.0537
Structure 25 (Singlet)/S9 + Acetic Acid		-21.5914	-22.2421	-24.1598	-26.7558	-21.7445	-19.647	-25.4749		-23.0879	-26.7558	-19.647
Structure 26/S10		-35.7649	-38.6872	-39.6925	-41.356	-35.9664	-33.5841	-38.4841		-37.6479	-41.356	-33.5841
Hydrolysis Side-Reaction		ωB97X-D	M11	MN15	CAM-B3LYP	LC-ωHPBE	DSD-PBEP86-D3(BJ)	ωB97M-V		AVERAGE	MIN	MAX
Structure 16/S1		0	0	0	0	0	0	0		0	0	0
Structure S12 + Water		43.7262	42.9682	41.0978	43.5017	44.5499	42.3129	41.7388		42.8422	41.0978	44.5499
Hydrolyzed Cage + Acetic Acid		-13.2254	-12.4015	-12.3237	-16.4947	-15.7166	-9.56346	-11.0684		-12.9705	-16.4947	-9.56346
MDNI–Et addition		ωB97X-D	M11	MN15	CAM-B3LYP	LC-ωHPBE	DSD-PBEP86-D3(BJ)	ωB97M-V		AVERAGE	MIN	MAX
MDNI-Et (Triplet)		0	0	0	0	0	0	0		0	0	0
TS-Migration MDNI–Et		21.9459	21.0925	20.6608	20.8766	23.6132	20.0877	20.9693		21.3209	20.0877	23.6132
Isomers		ωB97X-D	M11	MN15	CAM-B3LYP	LC-ωHPBE	DSD-PBEP86-D3(BJ)	ωB97M-V		AVERAGE	MIN	MAX
R-Boat		56.9503	60.8032	55.7329	54.3681	55.133	66.8271	57.1892		58.1434	54.3681	66.8271
R-Chair		58.1068	61.1025	58.1733	55.5484	56.4144	67.9627	57.3708		59.2399	55.5484	67.9627
S-Boat		59.0368	61.9823	58.8855	56.6215	56.3906	69.5398	58.2892		60.1065	56.3906	69.5398
S-Chair		56.9528	60.8045	55.7354	54.3712	55.1355	66.83	57.1913		58.1458	54.3712	66.83

## Sheet: MR_Diagnostics
Multi-Reference Diagnostics
Aλ	(1-TAE[XλC]/TAE[XC])/λ		With B1LYP and BLYP, it translates into			4x(1-TAE[XλC]/TAE[XC])
From Fogueri, Kozuch, Karton and Martin, TCA, 2013, 132, 1291
Both molecules are C11H11N3O6	E are electronic energies			Aλ Values
B1LYP/cc-pVTZ	E (a.u.)	TAE (au)	Structure 18	0.153552
Hydrogen	-0.498015		Structure 23	0.153299
Carbon	-37.8459		Structure 19	0.150979
Nitrogen	-54.5875		Structure 21	0.149973
Oxygen	-75.0762
Structure 18	-1041	5.00041
Structure 23	-1041.04	5.0329
Structure 19	-1041	4.99963
Structure 21	-1041.01	5.00417
BLYP/cc-pVTZ	E (a.u.)	TAE (au)
Hydrogen	-0.497555
Carbon	-37.8455
Nitrogen	-54.5869
Oxygen	-75.0803
Structure 18	-1041.22	5.20003
Structure 23	-1041.25	5.23347
Structure 19	-1041.21	5.19574
Structure 21	-1041.22	5.19911
B1-Diagnostics
From Schultz, Zhao & Truhlar, JPCA 2005, 109, 11127
B1LYP/MG3	E (a.u.)		BDE of first bond: MDNI (T) ⟶ Nitronic anhydride
Acetate	-228.515		[BDE(BLYP)-BDE(B1LYP)]/n		n = 1
Structure 22	-1041.03
Structure 24	-812.328		BDE(BLYP)	-14.1745	8.26416
Structure 17	-1041		BDE(B1LYP)	-22.4387
R-Chair	-1040.99
			BDE of second bond: MDNI (T) ⟶ R-Chair cyclic structure
BLYP/MG3	E (a.u.)
Acetate	-228.56		BDE(BLYP)	7.92448	1.91266
Structure 22	-1041.23		BDE(B1LYP)	6.01182
Structure 24	-812.5
Structure 17	-1041.21		BDE of third bond: R-Chair cyclic structure ⟶ Nitronic anhydride
R-Chair	-1041.2
			BDE(BLYP)	-22.099	6.35149
			BDE(B1LYP)	-28.4505
			BDE of second bond: Intermediate 1 ⟶ Intermediate 2
			[BDE(BLYP)-BDE(B1LYP)]/n		n = 1
			BDE(BLYP)	108.956	9.4331
			BDE(B1LYP)	118.389

## Sheet: ωB97X-D
Photolysis of MDNI-Ac in water.
Geometry Optimization with B3LYP-D3(BJ)/def2-SVPD			Thermochemistry calculations with ωB97X-D/def2-TZVP
Structure name	E (a. u.)	DE (kcal/mol)			Gibbs corrections (a.u.)	Gibbs (a. u.)	DG (kcal/mol)				Notes
Main Mechanism
Structure 16/S1	-1041.27				0.185263	-1041.09
Structure 17/S2	-1041.18	58.3828			0.179611	-1041	54.8362
Structure 19/S3	-1041.18	61.3472			0.180018	-1041	58.056
Structure 20/S4	-1041.18	61.6712			0.179582	-1041	58.1068
Structure 21	-1041.17	63.1865			0.179453	-1040.99	59.5407
Structure 18	-1041.17	64.5502			0.179024	-1040.99	60.635
Structure 22	-1041.2	44.2673			0.179244	-1041.02	40.4907
Structure 23	-1041.19	53.2807			0.177721	-1041.01	48.5479
Structure 24	-812.521	67.7389			0.131691	-812.389	48.3616
Acetate	-228.645				0.0226918	-228.622
Structure 24 (Singlet)	-812.504	78.3289			0.131441	-812.373	58.7945	Higher, goes through triplet
Structure 25 (Triplet)	-812.14	9.59026			0.120549	-812.019	-8.61132
Structure 25 (Singlet)/S9	-812.162	-4.46981			0.12227	-812.04	-21.5914
Acetic Acid	-229.119				0.0357081	-229.084
Structure 26/S10	-812.187	-19.9546			0.124359	-812.062	-35.7649
TS-Cyclic in the Singlet Surface
Structure 16/S1	-1041.27				0.185263	-1041.09
TS-Cyclization (Singlet)	-1041.22	36.0032			0.183836	-1041.03	35.1079
Alternative Mechanism with the Hydrogen Abstraction
Structure 16/S1	-1041.27				0.185263	-1041.09
Structure 17/S2	-1041.18	58.3828			0.179611	-1041	54.8362
Structure 19/S3	-1041.18	61.3472			0.180018	-1041	58.056
Structure 20/S4	-1041.18	61.6712			0.179582	-1041	58.1068
Structure S5	-1041.14	84.7864			0.178286	-1040.96	80.4085
Structure S11	-1041.14	84.819			0.178087	-1040.96	80.3163
Structure S6	-1041.19	52.3957			0.181433	-1041.01	49.9925
Structure S7	-1041.18	61.7535			0.179883	-1041	58.3779
Structure S8	-1041.19	50.8678			0.177847	-1041.02	46.2142
Structure 25 (Singlet)/S9	-812.162	-4.46981			0.12227	-812.04	-21.5914
Acetic Acid	-229.119				0.0357081	-229.084
Structure 26/S10	-812.187	-19.9546			0.124359	-812.062	-35.7649
Hydrolysis Side-Reaction
															Structure S16		Entropy
Structure 16/S1	-1041.27				0.185263	-1041.09											Cal/Mol-Kelvin
															Total		130.984		∆H (TS-Hydrolysis)	-T∆S (TS-Hydrolysis)	∆G (TS-Hydrolysis)
Structure S12	-1117.67	28.9701			0.211627	-1117.46	43.7262	⟵ Corrected! (see table on the side)			2 negative eigenvalues				Electronic		0		-1117.4	-0.0605769	-1117.46
Water	-76.4452				0.00284899	-76.4424					-144.457	-40.1552			Translational		42.984
												↑ Excluded			Rotational		34
Acetic Acid	-229.119				0.0357081	-229.084									Vibrational		54
Hydrolyzed Cage	-888.62	-12.5878			0.151388	-888.469	-13.2254								Vibration 1		4.262
															Vibration 2		3.489
MDNI–Et addition
MDNI-Et (Triplet)	-967.155				0.198575	-966.956
TS-Migration MDNI–Et	-967.119	22.8543			0.197127	-966.921	21.9459
Isomers of Structure 20/S4
								Relative stability
R-Boat	-1041.18	59.9093			0.180547	-1041	56.9503	0
R-Chair	-1041.18	61.6712			0.179582	-1041	58.1068	1.1565
S-Boat	-1041.18	61.821			0.180826	-1040.99	59.0368	2.08647
S-Chair	-1041.18	59.9111			0.180548	-1041	56.9528	0.00251004

## Sheet: M11
Photolysis of MDNI-Ac in water.
Geometry Optimization with B3LYP-D3(BJ)/def2-SVPD			Thermochemistry calculations with M11/def2-TZVP
Structure name	E (a. u.)	DE (kcal/mol)			Gibbs corrections (a.u.)	Gibbs (a. u.)	DG (kcal/mol)				Notes
Main Mechanism
Structure 16/S1	-1041.17				0.18371	-1040.99
Structure 17/S2	-1041.08	61.2325			0.177973	-1040.9	57.6324
Structure 19/S3	-1041.07	64.3404			0.178376	-1040.89	60.9933
Structure 20/S4	-1041.07	64.7076			0.177965	-1040.89	61.1025
Structure 21	-1041.07	66.1172			0.177318	-1040.89	62.1059
Structure 18	-1041.07	67.4216			0.17707	-1040.89	63.2549
Structure 22	-1041.1	47.442			0.177228	-1040.92	43.3747
Structure 23	-1041.08	60.4943			0.17457	-1040.9	54.759
Structure 24	-812.421	74.2112			0.130302	-812.291	54.6059
Acetate	-228.634				0.0221646	-228.612
Structure 24 (Singlet)	-812.406	83.7753			0.130065	-812.276	64.0211	Higher, goes through triplet
Structure 25 (Triplet)	-812.056	11.7708			0.119717	-811.936	-6.38993
Structure 25 (Singlet)/S9	-812.082	-5.0073			0.121192	-811.961	-22.2421
Acetic Acid	-229.099				0.0350522	-229.064
Structure 26/S10	-812.111	-23.0083			0.123672	-811.987	-38.6872
TS-Cyclic in the Singlet Surface
Structure 16/S1	-1041.17				0.18371	-1040.99
TS-Cyclization (Singlet)	-1041.11	38.6827			0.181597	-1040.93	37.3569
Alternative Mechanism with the Hydrogen Abstraction
Structure 16/S1	-1041.17				0.18371	-1040.99
Structure 17/S2	-1041.08	61.2325			0.177973	-1040.9	57.6324
Structure 19/S3	-1041.07	64.3404			0.178376	-1040.89	60.9933
Structure 20/S4	-1041.07	64.7076			0.177965	-1040.89	61.1025
Structure S5	-1041.04	87.0651			0.1767	-1040.86	82.6663
Structure S11	-1041.03	93.2796			0.176106	-1040.85	88.5078
Structure S6	-1041.09	52.6893			0.179053	-1040.91	49.7672
Structure S7	-1041.07	64.5914			0.178159	-1040.89	61.1082
Structure S8	-1041.09	52.8674			0.175832	-1040.91	47.9236
Structure 25 (Singlet)/S9	-812.082	-5.0073			0.121192	-811.961	-22.2421
Acetic Acid	-229.099				0.0350522	-229.064
Structure 26/S10	-812.111	-23.0083			0.123672	-811.987	-38.6872
Hydrolysis Side-Reaction															TS-Hydrolysis		Entropy
																	Cal/(mol K)
Structure 16/S1	-1041.17				0.18371	-1040.99									Total		135.147		∆H (TS-Cyclic)	-T∆S (TS-Cyclic)	∆G (TS-Cyclic)
															Electronic		0		-1117.3	-0.0621743	-1117.36
Structure S12	-1117.57	29.2474			0.20893	-1117.36	42.9685	⟵ Corrected! (see table on the side)			2 negative eigenvalues				Translational		42.984
Water	-76.4457				0.00335435	-76.4423					-154.872	-60.5698			Rotational		34
												↑ Excluded			Vibrational		58.164
Acetic Acid	-229.099				0.0350522	-229.064									Vibration 1		5.314
Hydrolyzed Cage	-888.538	-11.5397			0.150639	-888.388	-12.4015								Vibration 2		4.29
															Vibration 3		3.202
MDNI–Et addition
MDNI-Et (Triplet)	-967.036				0.195443	-966.841
TS-Migration MDNI–Et	-967.002	21.6859			0.194497	-966.807	21.0925
Isomers of Structure 20/S4
								Relative stability
R-Boat	-1041.07	63.7363			0.179036	-1040.89	60.8032	0
R-Chair	-1041.07	64.7076			0.177965	-1040.89	61.1025	0.299322
S-Boat	-1041.07	65.034			0.178847	-1040.89	61.9823	1.17909
S-Chair	-1041.07	63.7369			0.179037	-1040.89	60.8045	0.00125502

## Sheet: MN15
Photolysis of MDNI-Ac in water.
Geometry Optimization with B3LYP-D3(BJ)/def2-SVPD			Thermochemistry calculations with MN15/def2-TZVP
Structure name	E (a. u.)	DE (kcal/mol)			Gibbs corrections (a.u.)	Gibbs (a. u.)	DG (kcal/mol)				Notes
Main Mechanism
Structure 16/S1	-1040.47				0.183907	-1040.29
Structure 17/S2	-1040.38	59.0283			0.178396	-1040.2	55.5704
Structure 19/S3	-1040.37	62.2212			0.178753	-1040.19	58.9872
Structure 20/S4	-1040.37	62.1896			0.177506	-1040.2	58.1733
Structure 21	-1040.37	64.1619			0.177723	-1040.19	60.2817
Structure 18	-1040.37	65.9772			0.177444	-1040.19	61.9221
Structure 22	-1040.4	44.5599			0.177861	-1040.22	40.7662
Structure 23	-1040.38	57.706			0.175089	-1040.21	52.1731
Structure 24	-811.884	72.8595			0.130526	-811.754	53.5128
Acetate	-228.472				0.02255	-228.45
Structure 24 (Singlet)	-811.876	78.1459			0.129973	-811.746	58.4526	Higher, goes through triplet
Structure 25 (Triplet)	-811.512	11.1926			0.119623	-811.392	-6.94905
Structure 25 (Singlet)/S9	-811.541	-7.02993			0.121236	-811.42	-24.1598
Acetic Acid	-228.943				0.0353728	-228.908
Structure 26/S10	-811.568	-23.8774			0.123331	-811.444	-39.6925
TS-Cyclic in the Singlet Surface
Structure 16/S1	-1040.47				0.183907	-1040.29
TS-Cyclization (Singlet)	-1040.42	34.9181			0.182074	-1040.24	33.7682
Alternative Mechanism with the Hydrogen Abstraction
Structure 16/S1	-1040.47				0.183907	-1040.29
Structure 17/S2	-1040.38	59.0283			0.178396	-1040.2	55.5704
Structure 19/S3	-1040.37	62.2212			0.178753	-1040.19	58.9872
Structure 20/S4	-1040.37	62.1896			0.177506	-1040.2	58.1733
Structure S5	-1040.34	83.0392			0.176739	-1040.16	78.5417
Structure S11	-1040.34	86.0193			0.176544	-1040.16	81.3993
Structure S6	-1040.4	47.176			0.179764	-1040.22	44.5764
Structure S7	-1040.38	59.1214			0.178197	-1040.2	55.5384
Structure S8	-1040.39	51.6993			0.17581	-1040.21	46.6183
Structure 25 (Singlet)/S9	-811.541	-7.02993			0.121236	-811.42	-24.1598
Acetic Acid	-228.943				0.0353728	-228.908
Structure 26/S10	-811.568	-23.8774			0.123331	-811.444	-39.6925
Hydrolysis Side-Reaction															TS-Hydrolysis		Entropy
																	Cal/Mol-Kelvin
Structure 16/S1	-1040.47				0.183907	-1040.29									Total		134.257		∆H (TS-Hydrolysis)	-T∆S (TS-Hydrolysis)	∆G (TS-Hydrolysis)
															Electronic		0		-1116.55	-0.0620275	-1116.61
Structure S12	-1116.82	27.2247			0.20899	-1116.61	41.0978	⟵ Corrected! (see table on the side)			2 negative eigenvalues				Translational		42.984
Water	-76.3897				0.00297502	-76.3867					-189.007	-48.4648			Rotational		34
												↑ Excluded			Vibrational		57.274
Acetic Acid	-228.943				0.0353728	-228.908									Vibration 1		4.361
Hydrolyzed Cage	-887.938	-11.592			0.150343	-887.787	-12.3237								Vibration 2		3.709
															Vibration 3		3.428
MDNI–Et addition
MDNI-Et (Triplet)	-966.386				0.197115	-966.189
TS-Migration MDNI–Et	-966.352	21.7499			0.19538	-966.156	20.6608
Isomers of Structure 20/S4
								Relative stability
R-Boat	-1040.38	58.8862			0.178882	-1040.2	55.7329	0
R-Chair	-1040.37	62.1896			0.177506	-1040.2	58.1733	2.44039
S-Boat	-1040.37	61.6845			0.179446	-1040.2	58.8855	3.15261
S-Chair	-1040.38	58.8874			0.178884	-1040.2	55.7354	0.00251004

## Sheet: CAM-B3LYP
Photolysis of MDNI-Ac in water.
Geometry Optimization with B3LYP-D3(BJ)/def2-SVPD			Thermochemistry calculations with CAM-B3LYP/def2-TZVP
Structure name	E (a. u.)	DE (kcal/mol)			Gibbs corrections (a.u.)	Gibbs (a. u.)	DG (kcal/mol)				Notes
Main Mechanism
Structure 16/S1	-1041.17				0.185399	-1040.99
Structure 17/S2	-1041.08	56.5832			0.179757	-1040.9	53.0428
Structure 19/S3	-1041.08	59.1943			0.180121	-1040.9	55.8823
Structure 20/S4	-1041.08	59.2842			0.179446	-1040.9	55.5484
Structure 21	-1041.08	60.4716			0.179245	-1040.9	56.6096
Structure 18	-1041.07	62.213			0.178901	-1040.9	58.135
Structure 22	-1041.11	40.279			0.179034	-1040.93	36.2845
Structure 23	-1041.09	50.0149			0.17664	-1040.92	44.5187
Structure 24	-812.44	62.9416			0.131654	-812.308	43.4751
Acetate	-228.634				0.0227237	-228.611
Structure 24 (Singlet)	-812.422	73.9707			0.131488	-812.291	54.4001	Higher, goes through triplet
Structure 25 (Triplet)	-812.065	3.95445			0.120426	-811.944	-14.5087
Structure 25 (Singlet)/S9	-812.086	-9.39245			0.122178	-811.964	-26.7558
Acetic Acid	-229.103				0.0355507	-229.067
Structure 26/S10	-812.111	-25.2018			0.124105	-811.987	-41.356
TS-Cyclic in the Singlet Surface
Structure 16/S1	-1041.17				0.185399	-1040.99
TS-Cyclization (Singlet)	-1041.12	35.6449			0.183595	-1040.93	34.5131
Alternative Mechanism with the Hydrogen Abstraction
Structure 16/S1	-1041.17				0.185399	-1040.99
Structure 17/S2	-1041.08	56.5832			0.179757	-1040.9	53.0428
Structure 19/S3	-1041.08	59.1943			0.180121	-1040.9	55.8823
Structure 20/S4	-1041.08	59.2842			0.179446	-1040.9	55.5484
		-1040.87
Structure S5	-1041.04	82.0134			0.178184	-1040.87	77.4856
Structure S11	-1041.04	83.2032			0.17813	-1040.86	78.6414
Structure S6	-1041.1	49.1384			0.180693	-1040.91	46.1854
Structure S7	-1041.08	58.3199			0.17958	-1040.9	54.668
Structure S8	-1041.1	48.1713			0.177394	-1040.92	43.1482
Structure 25 (Singlet)/S9	-812.086	-9.39245			0.122178	-811.964	-26.7558
Acetic Acid	-229.103				0.0355507	-229.067
Structure 26/S10	-812.111	-25.2018			0.124105	-811.987	-41.356
Hydrolysis Side-Reaction															TS-Hydrolysis		Entropy
																	Cal/Mol-Kelvin
Structure 16/S1	-1041.17				0.185399	-1040.99									Total		131.068		∆H (TS-Hydrolysis)	-T∆S (TS-Hydrolysis)	∆G (TS-Hydrolysis)
															Electronic		0		-1117.3	-0.0606667	-1117.36
Structure S12	-1117.57	29.1054			0.211111	-1117.36	43.5017	⟵ Corrected! (see table on the side)			2 negative eigenvalues				Translational		42.984
Water	-76.4426				0.0027696	-76.4398					-138.546	-39.276			Rotational		34
												↑ Excluded			Vibrational		54.085
Acetic Acid	-229.103				0.0355507	-229.067									Vibration 1		4.216
Hydrolyzed Cage	-888.539	-15.6813			0.151322	-888.387	-16.4947								Vibration 2		3.384
															Vibration 3		3.193
MDNI–Et addition
MDNI-Et (Triplet)	-967.048				0.19876	-966.85
TS-Migration MDNI–Et	-967.013	22.1604			0.196714	-966.816	20.8766
Isomers of Structure 20/S4
								Relative stability
R-Boat	-1041.08	57.2873			0.180747	-1040.9	54.3681	0
R-Chair	-1041.08	59.2842			0.179446	-1040.9	55.5484	1.18035
S-Boat	-1041.08	59.5523			0.180729	-1040.9	56.6215	2.25339
S-Chair	-1041.08	57.2893			0.180749	-1040.9	54.3712	0.00313755

## Sheet: LC-ωHPBE
Photolysis of MDNI-Ac in water.
Geometry Optimization with B3LYP-D3(BJ)/def2-SVPD			Thermochemistry calculations with LC-ωHPBE/def2-TZVP
Structure name	E (a. u.)	DE (kcal/mol)				Gibbs (a. u.)	DG (kcal/mol)				Notes
Main Mechanism
Structure 16/S1	-1040.93				0.187669	-1040.74
Structure 17/S2	-1040.84	59.6654			0.181746	-1040.65	55.9488
Structure 19/S3	-1040.83	60.4743			0.182255	-1040.65	57.0771
Structure 20/S4	-1040.84	60.0621			0.181856	-1040.65	56.4144
Structure 21	-1040.83	62.125			0.181401	-1040.65	58.1915
Structure 18	-1040.83	64.9896			0.180916	-1040.65	60.7518
Structure 22	-1040.86	42.2875			0.181252	-1040.68	38.2605
Structure 23	-1040.84	56.3505			0.178784	-1040.66	50.775
Structure 24	-812.242	68.6501			0.13328	-812.109	49.0117
Acetate	-228.579				0.0230937	-228.556
Structure 24 (Singlet)	-812.219	83.228			0.133252	-812.086	63.5724	Higher, goes through triplet
Structure 25 (Triplet)	-811.867	7.11551			0.122109	-811.745	-11.442
Structure 25 (Singlet)/S9	-811.885	-4.32281			0.123919	-811.761	-21.7445
Acetic Acid	-229.053				0.0359869	-229.017
Structure 26/S10	-811.91	-19.7108			0.125778	-811.784	-35.9664
TS-Cyclic in the Singlet Surface
Structure 16/S1	-1040.93				0.187669	-1040.74
TS-Cyclization (Singlet)	-1040.87	37.2745			0.18577	-1040.69	36.0825
Alternative Mechanism with the Hydrogen Abstraction
Structure 16/S1	-1040.93				0.187669	-1040.74
Structure 17/S2	-1040.84	59.6654			0.181746	-1040.65	55.9488
Structure 19/S3	-1040.83	60.4743			0.182255	-1040.65	57.0771
Structure 20/S4	-1040.84	60.0621			0.181856	-1040.65	56.4144
Structure S5	-1040.8	80.9756			0.180549	-1040.62	76.5073
Structure S11	-1040.79	89.1137			0.179738	-1040.61	84.1365
Structure S6	-1040.86	47.4138			0.182393	-1040.67	44.1027
Structure S7	-1040.83	61.5303			0.18155	-1040.65	57.6901
Structure S8	-1040.85	52.2133			0.179711	-1040.67	47.2195
Structure 25 (Singlet)/S9	-811.885	-4.32281			0.123919	-811.761	-21.7445
Acetic Acid	-229.053				0.0359869	-229.017
Structure 26/S10	-811.91	-19.7108			0.125778	-811.784	-35.9664
Hydrolysis Side-Reaction															TS-Hydrolysis		Entropy
																	Cal/Mol-Kelvin
Structure 16/S1	-1040.93				0.187669	-1040.74									Total		129.981		∆H (TS-Hydrolysis)	-T∆S (TS-Hydrolysis)	∆G (TS-Hydrolysis)
															Electronic		0		-1117.04	-0.0601612	-1117.1
Structure S12	-1117.31	30.217			0.213428	-1117.1	44.5499	⟵ Corrected! (see table on the side)			2 negative eigenvalues				Translational		42.984
Water	-76.4278				0.00291756	-76.4249					-181.876	-19.7876			Rotational		34
												↑ Excluded			Vibrational		52.998
Acetic Acid	-229.053				0.0359869	-229.017									Vibration 1		4.069
Hydrolyzed Cage	-888.33	-14.9487			0.153376	-888.177	-15.7166								Vibration 2		3.361
															Vibration 3		2.901
MDNI–Et addition
MDNI-Et (Triplet)	-966.835				0.201127	-966.633
TS-Migration MDNI–Et	-966.795	25.0656			0.198812	-966.596	23.6132
Isomers of Structure 20/S4
								Relative stability
R-Boat	-1040.84	58.1193			0.18291	-1040.66	55.133	0
R-Chair	-1040.84	60.0621			0.181856	-1040.65	56.4144	1.28138
S-Boat	-1040.84	59.2921			0.183045	-1040.65	56.3906	1.25753
S-Chair	-1040.84	58.1212			0.182911	-1040.66	55.1355	0.00251004

## Sheet: DSDPBEP86-D3BJ
Photolysis of MDNI-Ac in water.
Geometry Optimization with B3LYP-D3(BJ)/def2-SVPD
Electronic energies with DSD-PBEP86-D3(BJ), Gibbs' corrections from average (See last Sheet)
Structure name	E (a. u.)	DE (kcal/mol)			Gibbs corrections (average, a.u.)	Gibbs (a. u.)	DG (kcal/mol)
Main Mechanism
Structure 16/S1	-1039.84				0.18519	-1039.66
Structure 17/S2	-1039.74	66.4105			0.179497	-1039.56	62.8382
Structure 19/S3	-1039.73	71.0593			0.179905	-1039.55	67.743
Structure 20/S4	-1039.73	71.6766			0.179271	-1039.55	67.9627
Structure 21	-1039.73	73.6395			0.179028	-1039.55	69.7729
Structure 18	-1039.72	73.824			0.178671	-1039.55	69.7335
Structure 22	-1039.75	56.7158			0.178924	-1039.57	52.784
Structure 23	-1039.73	72.2953			0.176561	-1039.55	66.8808
Structure 24	-811.379	81.9627			0.131491	-811.248	62.4758
Acetate	-228.333				0.0226448	-228.31
Structure 24 (Singlet)	-811.383	79.6517			0.131244	-811.251	60.0101
Structure 25 (Triplet)	-811.003	22.6557			0.120485	-810.882	4.35078
Structure 25 (Singlet)/S9	-811.043	-2.39274			0.122159	-810.921	-19.647
Acetic Acid	-228.804				0.0355341	-228.768
Structure 26/S10	-811.067	-17.6412			0.124249	-810.943	-33.5841
TS-Cyclic in the Singlet Surface
Structure 16/S1	-1039.84				0.18519	-1039.66
TS-Cyclization (Singlet)	-1039.79	33.529			0.183375	-1039.61	32.39
Alternative Mechanism with the Hydrogen Abstraction
Structure 16/S1	-1039.84				0.18519	-1039.66
Structure 17/S2	-1039.74	66.4105			0.179497	-1039.56	62.8382
Structure 19/S3	-1039.73	71.0593			0.179905	-1039.55	67.743
Structure 20/S4	-1039.73	71.6766			0.179271	-1039.55	67.9627
Structure S5	-1039.7	91.5868			0.178092	-1039.52	87.1327
Structure S11	-1039.69	94.4884			0.177721	-1039.51	89.8017
Structure S6	-1039.75	59.2374			0.180667	-1039.57	56.3996
Structure S7	-1039.73	69.7465			0.179474	-1039.55	66.1597
Structure S8	-1039.74	62.9927			0.177319	-1039.56	58.0537
Structure 25 (Singlet)/S9	-811.043	-2.39274			0.122159	-810.921	-19.647
Acetic Acid	-228.804				0.0355341	-228.768
Structure 26/S10	-811.067	-17.6412			0.124249	-810.943	-33.5841
Hydrolysis Side-Reaction
Structure 16/S1	-1039.84				0.18519	-1039.66
Structure S12	-1116.14	28.097			0.210817	-1115.93	42.3129	⟵ From corrected Gibbs' free energies
Water	-76.3465				0.0029731	-76.3435
Acetic Acid	-228.804				0.0355341	-228.768
Hydrolyzed Cage	-887.399	-8.80096			0.151413	-887.248	-9.56346
MDNI–Et addition
MDNI-Et (Triplet)	-965.778				0.198204	-965.58
TS-Migration MDNI–Et	-965.744	21.1531			0.196506	-965.548	20.0877
Isomers of Structure 20/S4
								Relative stability
R-Boat	-1039.73	69.8172			0.180424	-1039.55	66.8271	0
R-Chair	-1039.73	71.6766			0.179271	-1039.55	67.9627	1.13565
S-Boat	-1039.73	72.4332			0.180579	-1039.55	69.5398	2.71272
S-Chair	-1039.73	69.8193			0.180426	-1039.55	66.83	0.00288209

## Sheet: ωB97MV
Photolysis of MDNI-Ac in water.
Geometry Optimization with B3LYP-D3(BJ)/def2-SVPD
Electronic energies with ωB97M-V, Gibbs' corrections from average (See last Sheet)
Structure name	E (a. u.)	DE (kcal/mol)			Gibbs corrections (average, a.u.)	Gibbs (a. u.)	DG (kcal/mol)
Main Mechanism
Structure 16/S1	-1041.31				0.18519	-1041.12
Structure 17/S2	-1041.22	58.5785			0.179497	-1041.04	55.0062
Structure 19/S3	-1041.21	61.1502			0.179905	-1041.03	57.8339
Structure 20/S4	-1041.21	61.0847			0.179271	-1041.03	57.3708
Structure 21	-1041.21	63.0009			0.179028	-1041.03	59.1343
Structure 18	-1041.21	64.5504			0.178671	-1041.03	60.4598
Structure 22	-1041.24	44.9306			0.178924	-1041.06	40.9988
Structure 23	-1041.22	55.8322			0.176561	-1041.04	50.4177
Structure 24	-812.553	67.9965			0.131491	-812.422	48.5097
Acetate	-228.647				0.0226448	-228.625
Structure 24 (Singlet)	-812.544	73.9169			0.131244	-812.413	54.2753
Structure 25 (Triplet)	-812.179	9.74714			0.120485	-812.058	-8.55778
Structure 25 (Singlet)/S9	-812.207	-8.22068			0.122159	-812.085	-25.4749
Acetic Acid	-229.115				0.0355341	-229.08
Structure 26/S10	-812.23	-22.5412			0.124249	-812.106	-38.4841
TS-Cyclic in the Singlet Surface
Structure 16/S1	-1041.31				0.18519	-1041.12
TS-Cyclization (Singlet)	-1041.25	35.5669			0.183375	-1041.07	34.4279
Alternative Mechanism with the Hydrogen Abstraction
Structure 16/S1	-1041.31				0.18519	-1041.12
Structure 17/S2	-1041.22	58.5785			0.179497	-1041.04	55.0062
Structure 19/S3	-1041.21	61.1502			0.179905	-1041.03	57.8339
Structure 20/S4	-1041.21	61.0847			0.179271	-1041.03	57.3708
Structure S5	-1041.18	84.195			0.178092	-1041	79.7409
Structure S11	-1041.17	87.6026			0.177721	-1040.99	82.9159
Structure S6	-1041.23	51.739			0.180667	-1041.05	48.9012
Structure S7	-1041.21	62.3243			0.179474	-1041.03	58.7376
Structure S8	-1041.23	48.6213			0.177319	-1041.05	43.6822
Structure 25 (Singlet)/S9	-812.207	-8.22068			0.122159	-812.085	-25.4749
Acetic Acid	-229.115				0.0355341	-229.08
Structure 26/S10	-812.23	-22.5412			0.124249	-812.106	-38.4841
Hydrolysis Side-Reaction
Structure 16/S1	-1041.31				0.18519	-1041.12
Structure S12	-1117.71	27.523			0.210817	-1117.49	41.7388	⟵ From corrected Gibbs' free energies
Water	-76.4403				0.0029731	-76.4374
Acetic Acid	-229.115				0.0355341	-229.08
Hydrolyzed Cage	-888.651	-10.3059			0.151413	-888.499	-11.0684
MDNI–Et addition
MDNI-Et (Triplet)	-967.163				0.198204	-966.965
TS-Migration MDNI–Et	-967.128	22.0348			0.196506	-966.931	20.9693
Isomers of Structure 20/S4
R-Boat	-1041.21	60.1794			0.180424	-1041.03	57.1892
R-Chair	-1041.21	61.0847			0.179271	-1041.03	57.3708
S-Boat	-1041.21	61.1826			0.180579	-1041.03	58.2892
S-Chair	-1041.21	60.1806			0.180426	-1041.03	57.1913

[truncated: 1 more sheets: Gibbs_Corrections]
