# Supplementary material for: Competition between cyclization and unusual Norrish type I and type II nitro-acyl migration pathways in the photouncaging of 1-acyl-7-nitroindoline revealed by computations
Source: Sci Rep. 2021 Jan 14;11:1396. doi: 10.1038/s41598-020-79701-4 (PMC7809399; doi:10.1038/s41598-020-79701-4)
Supplement: Supplementary file 4 — Supplementary Information 4. [file 41598_2020_79701_MOESM4_ESM.xlsx]

## Sheet: README
Competition Between Cyclization and Unusual Norrish Type I and Type II Nitro-Acyl Migration Pathways in the Photouncaging of 1-Acyl-7-nitroindoline Revealed by Computations
Pierpaolo Morgante, Charitha Guruge, Yannick P. Ouedraogo, Nasri Nesnas*, Roberto Peverati*
nesnas@fit.edu — rpeverati@fit.edu
Results for 4-methoxy-5-nitroindolinyl acetate (MNI-Ac)
This Excel file contains the detailed results for all the functionals used in this work. It includes 10 sheets.
In the first sheet, called "General_MNI", we collected all the data for the calculated Gibbs' Free Energies of the reaction, that are presented in the different figures in the Supplementary Information.
In the second sheet, called "MR_Diagnostics", we collected the data referring to Section SXX in the Supplementary Information.
Starting at the third sheet, we collected all the results divided per functional. The functional list is given below:
ωB97X-D/def2-TZVP
M11/def2-TZVP
MN15/def2-TZVP
CAM-B3LYP/def2-TZVP
LC-ωHPBE/def2-TZVP
DSD-PBEP86-D3(BJ)/def2-TZVP
ωB97M-V/def2-TZVP
For DSD-PBEP86-D3(BJ) and ωB97M-V, we did not perform frequency calculations, but we used the average corrections to Gibbs' free energy to calculate the corresponding value.
In each sheet, we present the electronic energies in Hartrees, the differences in electronic energies (∆E, in kcal/mol), Gibbs' free energies in Hartrees, and the differences in Gibbs' free energies (∆G, in kcal/mol)
In addition, we included all the negative eigenvalues, the corresponding entropy contributions, and the corrections for each structure with more than one negative eigenvalue (hydrolysis transition states and some others).
In the last sheet, called "Gibbs_Corrections", we collected all the Gibbs' free energy corrections (in Hartrees) to the electronic energies.

## Sheet: General_MNI
General results for MDNI-Ac with various functionals and the def2-TZVP basis set.
All values are Gibbs free energies in kcal mol–1
Values in red have been excluded from the average							Using averaged contributions
Main Mechanism		ωB97X-D	M11	MN15	CAM-B3LYP	LC-ωHPBE	DSD-PBEP86-D3(BJ)	ωB97M-V		AVERAGE	MIN	MAX	AVG – MIN	AVG – MAX
Structure S17		0	0	0	0	0	0	0		0	0	0	0	0
Structure S18		57.5664	59.4534	57.6348	55.7667	58.8371	65.4378	57.3477		58.8634	55.7667	65.4378	3.09671	-6.57441
Structure S20		59.946	62.5627	60.8032	57.9468	59.5011	68.9191	59.5969		61.3251	57.9468	68.9191	3.37834	-7.59397
Structure S26		59.7892	62.7234	59.9034	57.5935	58.8899	69.0038	59.1195		61.0032	57.5935	69.0038	3.40975	-8.00059
Structure S27		62.3331	64.9467	63.3955	59.9084	61.7834	72.1332	62.0388		63.7913	59.9084	72.1332	3.8829	-8.34192
Structure S19		63.2674	65.6394	64.5632	60.9915	63.9884	71.7305	63.0284		64.7441	60.9915	71.7305	3.75267	-6.98637
Structure S21		44.1955	47.4956	45.2416	40.5026	42.6349	56.2848	44.5002		45.8365	40.5026	56.2848	5.33383	-10.4483
Structure S22		52.1178	58.8328	55.8453	48.5517	56.2331	72.4589	53.965		56.8578	48.5517	72.4589	8.30609	-15.6011
Structure S23 (Triplet) + Acetate		44.1918	49.9818	48.9621	39.338	45.7097	59.7153	44.585		47.4977	39.338	59.7153	8.1597	-12.2177
						130.919
Structure S23 (Singlet) + Acetate		54.7333	58.5109	53.5492	50.1431	xxx	56.2265	50.0627		53.8709	50.0627	58.5109	3.80822	-4.63997	⟵ Not reported in main text/SI
							9.24982
Structure S24 (Triplet) + Acetic Acid		-4.10956	-1.71561	-2.26406	-9.61345	-6.24372	xxx	-4.12589		-4.67872	-9.61345	-1.71561	4.93474	-2.9631
Structure S24 (Singlet) + Acetic Acid		-17.9499	-17.8056	-20.0464	-22.3707	-16.4859	-16.1766	-21.464		-18.8999	-22.3707	-16.1766	3.47085	-2.72332
Structure S25		-30.5497	-32.8056	-34.1842	-35.6721	-29.476	-28.9318	-33.1063		-32.1037	-35.6721	-28.9318	3.56839	-3.17185
TS-Cyclic in the Singlet Surface		ωB97X-D	M11	MN15	CAM-B3LYP	LC-ωHPBE	DSD-PBEP86-D3(BJ)	ωB97M-V		AVERAGE	MIN	MAX	AVG – MIN	AVG – MAX
TS-Cyclization-MNI (Singlet)		38.9715	41.4728	37.7134	38.8686	41.2757	36.1267	38.6318		39.0086	36.1267	41.4728	2.88193	-2.46413
Alternative Mechanism (H Abstraction)		ωB97X-D	M11	MN15	CAM-B3LYP	LC-ωHPBE	DSD-PBEP86-D3(BJ)	ωB97M-V		AVERAGE	MIN	MAX	AVG – MIN	AVG – MAX
Structure S17		0	0	0	0	0	0	0		0	0	0	0	0					Structure S13
Structure S18		57.5664	59.4534	57.6348	55.7667	58.8371	65.4378	57.3477		58.8634	55.7667	65.4378	3.09671	-6.57441					Structure S14
Structure S20		59.9459	62.5627	60.8031	57.9467	59.501	68.919	59.5968		61.325	57.9467	68.919	3.37835	-7.59394					Structure S16
Structure S26		59.7891	62.7234	59.9033	57.5934	58.8898	69.0037	59.1194		61.0032	57.5934	69.0037	3.40976	-8.00056					Structure S17
Structure S28		84.8969	87.3889	82.9812	82.3863	81.8203	93.0915	84.2048		85.2528	81.8203	93.0915	3.43257	-7.83867					Structure S24
							111.449
Structure S32		82.3894	N/A	83.9231	80.7309	97.1258	xxx	85.6275		85.9593	80.7309	97.1258	5.22843	-11.1665					Structure S28
Structure S29		55.143	55.2654	51.1194	52.4892	48.9953	62.3261	53.5144		54.1218	48.9953	62.3261	5.12655	-8.20428					Structure S25
Structure S30		65.3739	67.9744	63.0753	62.082	66.0858	71.4952	65.0283		65.8735	62.082	71.4952	3.79157	-5.62165					Structure S26
Structure S31		49.3479	51.0718	49.6742	46.6133	51.0899	60.3925	48.3779		50.9382	46.6133	60.3925	4.32495	-9.45425					Structure S27
Structure S24 (Singlet) + Acetic Acid		-17.9499	-17.8056	-20.0464	-22.3707	-16.4859	-16.1766	-21.464		-18.8999	-22.3707	-16.1766	3.47085	-2.72332					Structure S22 (Singlet)
																			Acetic Acid
Structure S25		-30.5497	-32.8056	-34.1842	-35.6721	-29.476	-28.9318	-33.1063		-32.1037	-35.6721	-28.9318	3.56839	-3.17185
																			Structure S23
Hydrolysis Side-Reaction		ωB97X-D	M11	MN15	CAM-B3LYP	LC-ωHPBE	DSD-PBEP86-D3(BJ)	ωB97M-V		AVERAGE	MIN	MAX	AVG – MIN	AVG – MAX
Structure S17		0	0	0	0	0	0	0		0	0	0	0	0
Structure S33 + Water		50.2869	51.7093	48.3676	50.7723	51.825	49.2567	48.6503		50.124	48.3676	51.825	1.75644	-1.70097
Hydrolyzed Cage + Acetic Acid		-7.16491	-5.9375	-6.18599	-10.0584	-8.86295	-4.08266	-5.21434		-6.78667	-10.0584	-4.08266	3.27168	-2.70402
Isomers		ωB97X-D	M11	MN15	CAM-B3LYP	LC-ωHPBE	DSD-PBEP86-D3(BJ)	ωB97M-V		AVERAGE	MIN	MAX	AVG – MIN	AVG – MAX
R-Boat		58.6684	61.4633	58.2769	56.1421	56.9923	67.8637	58.1009		59.6439	56.1421	67.8637	3.50187	-8.21975
R-Chair		59.7892	62.7234	59.9034	57.5935	58.8899	69.1243	59.24		61.0377	57.5935	69.1243	3.44415	-8.08661
S-Boat		60.6545	63.4871	60.5522	58.5674	58.7073	70.4184	59.8952		61.7546	58.5674	70.4184	3.18719	-8.66381
S-Chair		58.6684	61.4633	58.2775	56.1421	56.993	67.8638	58.1011		59.6442	56.1421	67.8638	3.50211	-8.21965

## Sheet: MR_Diagnostics
Multi-Reference Diagnostics
Aλ	(1-TAE[XλC]/TAE[XC])/λ		With B1LYP and BLYP, it translates into			4x(1-TAE[XλC]/TAE[XC])
From Fogueri, Kozuch, Karton and Martin, TCA, 2013, 132, 1291
Both molecules are C11H11N3O6	E are electronic energies			Aλ Values
B1LYP/cc-pVTZ	E (a.u.)	TAE (au)	Migration	0.118326
Hydrogen	-0.498015		LG	0.120668
Carbon	-37.8459		Cyclization	0.115127
Nitrogen	-54.5875		Opening	0.114699
Oxygen	-75.0762
TS-Migration	-836.5	4.73952
TS-LG	-836.529	4.76837
TS-Cyclization	-836.501	4.74007
TS-Opening	-836.504	4.74322
BLYP/cc-pVTZ	E (a.u.)	TAE (au)
Hydrogen	-0.497555
Carbon	-37.8455
Nitrogen	-54.5869
Oxygen	-75.0803
TS-Migration	-836.65	4.88399
TS-LG	-836.683	4.91669
TS-Cyclization	-836.647	4.88054
TS-Opening	-836.649	4.88324
B1-Diagnostics
From Schultz, Zhao & Truhlar, JPCA 2005, 109, 11127
B1LYP/MG3	E (a.u.)		BDE of first bond: MDNI (T) ⟶ Nitronic anhydride
Acetate	-228.515		[BDE(BLYP)-BDE(B1LYP)]/n		n = 1
Nitronic anhydride	-836.528
Indoline	-607.845		BDE(BLYP)	-13.5447	8.35863
MNI(T)	-836.493		BDE(B1LYP)	-21.9033
R-Chair	-836.487
			BDE of second bond: MDNI (T) ⟶ R-Chair cyclic structure
BLYP/MG3	E (a.u.)
Acetate	-228.56		BDE(BLYP)	6.8262	3.01735
Nitronic anhydride	-836.667		BDE(B1LYP)	3.80885
Indoline	-607.953
MNI(T)	-836.645		BDE of third bond: R-Chair cyclic structure ⟶ Nitronic anhydride
R-Chair	-836.634
			BDE(BLYP)	-20.3709	5.34128
			BDE(B1LYP)	-25.7122				s
			BDE of second bond: Intermediate 1 ⟶ Intermediate 2
			[BDE(BLYP)-BDE(B1LYP)]/n		n = 1
			BDE(BLYP)	96.7623	8.84858
			BDE(B1LYP)	105.611

## Sheet: ωB97X-D
Photolysis of MNI-Ac in water.
TRIPLET surphace
Geometry Optimization with B3LYP-D3(BJ)/def2-SVPD			Thermochemistry calculations with ωB97X-D/def2-TZVP
Structure name	E (a. u.)	DE (kcal/mol)			Gibbs corrections (a.u.)	Gibbs (a. u.)	DG (kcal/mol)						Notes
Main Mechanism
					Gibbs corrections
Structure S13	-836.766				0.186522	-836.579
Structure S14	-836.669	60.6727			0.181571	-836.488	57.5664
Structure S16	-836.665	63.3587			0.181083	-836.484	59.946
Structure S17	-836.664	63.6546			0.180362	-836.484	59.7892
Structure S18	-836.66	66.4842			0.179906	-836.48	62.3331
Structure S15	-836.658	67.5236			0.179739	-836.478	63.2674
Structure S19	-836.688	48.6713			0.179389	-836.509	44.1955
Structure S20	-836.673	58.1118			0.17697	-836.496	52.1178
Structure S21	-608.019	63.7579			0.132649	-607.886	44.1918
Acetate	-228.645				0.0226918	-228.622
Structure S21 (Singlet)	-608.003	74.1551			0.132879	-607.87	54.7333
Structure S22 (Triplet)	-607.623	14.5375			0.121098	-607.502	-4.10956
Structure S22 (Singlet)	-607.647	-0.274542			0.122646	-607.524	-17.9499
Acetic Acid	-229.119				0.0357081	-229.084
Structure S23	-607.669	-14.4016			0.12508	-607.544	-30.5497
TS-Cyclic in the Singlet Surface
Structure S13	-836.766				0.186522	-836.579
TS-Cyclization-MNI (Singlet)	-836.701	40.4493			0.184167	-836.517	38.9715
Alternative Mechanism with the Hydrogen Abstraction
Structure S13	-836.766				0.186522	-836.579
Structure S14	-836.669	60.6727			0.181571	-836.488	57.5664
Structure S16	-836.665	63.3586			0.181083	-836.484	59.9459
Structure S17	-836.664	63.6545			0.180362	-836.484	59.7891
Structure S24	-836.623	89.4967			0.179191	-836.444	84.8969
Structure S28	-836.628	86.4091			0.180116	-836.448	82.3894
Structure S25	-836.674	57.658			0.182514	-836.491	55.143
Structure S26	-836.655	69.2683			0.180316	-836.475	65.3739
Structure S27	-836.68	53.9888			0.179126	-836.501	49.3479
Structure S22 (Singlet)	-607.647	-0.274542			0.122646	-607.524	-17.9499
Acetic Acid	-229.119				0.0357081	-229.084
Structure S23	-607.669	-14.4016			0.12508	-607.544	-30.5497
Hydrolysis Side-Reaction
																	Structure S33		Entropy
Structure S13	-836.766				0.186522	-836.579													Cal/Mol-Kelvin
																	Total		120.987		∆H (TS-Hydrolysis)	-T∆S (TS-Hydrolysis)	∆G (TS-Hydrolysis)
Structure S29	-913.153	36.5985			0.211184	-912.942	50.2869	⟵ Corrected! (see table on the side)					2 negative eigenvalues				Electronic		0		-912.886	-0.0558019	-912.942
Water	-76.4452				0.00284899	-76.4424							-155.117	-47.5822			Translational		42.498
														↑ Excluded			Rotational		33.018
Acetic Acid	-229.119				0.0357081	-229.084											Vibrational		45.472
Hydrolyzed Cage	-684.102	-6.18992			0.152109	-683.949	-7.16491										Vibration 1		3.877
																	Vibration 2		3.542
																	Vibration 3		3.51
Isomers of Structure S17
R-Boat	-836.667	61.9036			0.181366	-836.486	58.6684
R-Chair	-836.664	63.6546			0.180362	-836.484	59.7892
S-Boat	-836.664	63.6007			0.181826	-836.483	60.6545
S-Chair	-836.667	61.9036			0.181366	-836.486	58.6684

## Sheet: M11
Photolysis of MDNI-Ac in water.
TRIPLET surphace
Geometry Optimization with B3LYP-D3(BJ)/def2-SVPD			Thermochemistry calculations with M11/def2-TZVP
Structure name	E (a. u.)	DE (kcal/mol)			Gibbs corrections (a.u.)	Gibbs (a. u.)	DG (kcal/mol)				Notes
Main Mechanism
Structure S17	-836.655				0.184889	-836.47
Structure S18	-836.555	63.0318			0.179186	-836.376	59.4534
Structure S20	-836.55	66.2763			0.178971	-836.371	62.5627
Structure S26	-836.549	66.6666			0.178605	-836.37	62.7234
Structure S27	-836.544	69.5133			0.177611	-836.367	64.9467
Structure S19	-836.543	70.3092			0.177447	-836.366	65.6394
Structure S21	-836.572	52.2871			0.177253	-836.395	47.4956
Structure S22	-836.551	65.3253			0.174542	-836.377	58.8328
Structure S23	-607.91	69.8333			0.131089	-607.779	49.9818
Acetate	-228.634				0.0221646	-228.612
Structure S23 (Singlet)	-607.897	78.2123			0.131328	-607.765	58.5109
Structure S24 (Triplet)	-607.528	17.1079			0.119839	-607.409	-1.71561
Structure S24 (Singlet)	-607.556	-0.345344			0.122012	-607.434	-17.8056
Acetic Acid	-229.099				0.0350522	-229.064
Structure S25	-607.582	-16.6807			0.12414	-607.458	-32.8056
TS-Cyclic in the Singlet Surface
Structure S17	-836.655				0.184889	-836.47
TS-Cyclization-MNI (Singlet)	-836.586	43.3841			0.181843	-836.404	41.4728
Alternative Mechanism with the Hydrogen Abstraction
Structure S13	-836.655				0.184889	-836.47
Structure S14	-836.555	63.0318			0.179186	-836.376	59.4534
Structure S16	-836.55	66.2763			0.178971	-836.371	62.5627
Structure S17	-836.549	66.6666			0.178605	-836.37	62.7234
Structure S24	-836.508	92.2225			0.177186	-836.331	87.3889
Structure S28		525009			0		524893				NOT the desired TS
Structure S25	-836.563	58.111			0.180354	-836.382	55.2654
Structure S26	-836.539	72.6282			0.177472	-836.362	67.9744
Structure S27	-836.566	56.0423			0.176968	-836.389	51.0718
Structure S22 (Singlet)	-607.556	-0.345344			0.122012	-607.434	-17.8056
Acetic Acid	-229.099				0.0350522	-229.064
Structure S23	-607.582	-16.6807			0.12414	-607.458	-32.8056
Hydrolysis Side-Reaction
															TS-Hydrolysis		Entropy
Structure S13	-836.655				0.184889	-836.47											Cal/(mol K)
															Total		120.941		∆H (TS-Hydrolysis)	-T∆S (TS-Hydrolysis)	∆G (TS-Hydrolysis)
Structure S29	-913.041	37.594			0.210737	-912.83	51.7093	⟵ Corrected!			3 negative eigenvalues				Electronic		0		-912.776	-0.054223	-912.83
Water	-76.4457				0.00335435	-76.4423					-165.354	-68.3517	-29.0866		Translational		42.498
												↑ Excluded	↑ Excluded		Rotational		33.018
Acetic Acid	-684.009	-4.51325			0.150921	-683.858	-5.9375								Vibrational		45.426
Hydrolyzed Cage	-229.099				0.0350522	-229.064									Vibration 1		4.932
															Vibration 2		3.621
															Vibration 3		3.198
															Vibration 4		2.999
Isomers of Structure S17
R-Boat	-836.552	64.8702			0.17946	-836.372	61.4633
R-Chair	-836.549	66.6667			0.178605	-836.37	62.7234
S-Boat	-836.549	66.7903			0.179625	-836.369	63.4871
S-Chair	-836.552	64.8702			0.17946	-836.372	61.4633

## Sheet: MN15
Photolysis of MNI-Ac in water.
TRIPLET surphace
Geometry Optimization with B3LYP-D3(BJ)/def2-SVPD			Thermochemistry calculations with MN15/def2-TZVP
Structure name	E (a. u.)	DE (kcal/mol)			Gibbs corrections (a.u.)	Gibbs (a. u.)	DG (kcal/mol)				Notes
Main Mechanism
Structure S17	-836.096				0.185206	-835.911
Structure S18	-835.999	60.808			0.180149	-835.819	57.6348
Structure S20	-835.994	64.1371			0.179893	-835.814	60.8032
Structure S26	-835.994	64.0698			0.178566	-835.816	59.9034
Structure S27	-835.989	67.5426			0.178597	-835.81	63.3955
Structure S19	-835.987	68.867			0.178347	-835.808	64.5632
Structure S21	-836.017	49.5655			0.178315	-835.839	45.2416
Structure S22	-835.998	61.8648			0.175613	-835.822	55.8453
Structure S23	-607.515	68.2993			0.13184	-607.383	48.9621
Acetate	-228.472				0.02255	-228.45
Structure S23 (Singlet)	-607.508	72.8289			0.131932	-607.376	53.5492
Structure S24 (Triplet)	-607.127	16.2426			0.120341	-607.007	-2.26406
Structure S24 (Singlet)	-607.158	-2.88689			0.122488	-607.035	-20.0464
Acetic Acid	-228.943				0.0353728	-228.908
Structure S25	-607.182	-18.1593			0.124296	-607.058	-34.1842
TS-Cyclic in the Singlet Surface
Structure S17	-836.096				0.185206	-835.911
TS-Cyclization-MNI (Singlet)	-836.034	39.1941			0.182846	-835.851	37.7134
Alternative Mechanism with the Hydrogen Abstraction
Structure S13	-836.096				0.185206	-835.911
Structure S14	-835.999	60.808			0.180149	-835.819	57.6348
Structure S16	-835.994	64.137			0.179893	-835.814	60.8031
Structure S17	-835.994	64.0697			0.178566	-835.816	59.9033
Structure S24	-835.957	87.6742			0.177727	-835.779	82.9812
Structure S28	-835.956	88.1194			0.178519	-835.777	83.9231
Structure S25	-836.011	53.7747			0.180974	-835.83	51.1194
Structure S26	-835.989	67.4154			0.17829	-835.811	63.0753
Structure S27	-836.009	54.6155			0.177331	-835.832	49.6742
Structure S22 (Singlet)	-607.158	-2.88689			0.122488	-607.035	-20.0464
Acetic Acid	-228.943				0.0353728	-228.908
Structure S23	-607.182	-18.1593			0.124296	-607.058	-34.1842
Hydrolysis Side-Reaction
															Structure S33		Entropy
Structure S17	-836.096				0.185206	-835.911											Cal/Mol-Kelvin
															Total		123.648		∆H (TS-Hydrolysis)	-T∆S (TS-Hydrolysis)	∆G (TS-Hydrolysis)
Structure S29	-912.43	35.4142			0.208823	-912.221	48.3676	⟵ Corrected! (see table on the side)			2 negative eigenvalues				Electronic		0		-912.164	-0.0570424	-912.221
Water	-76.3897				0.00297502	-76.3867					-195.567	-55.7981			Translational		42.498
												↑ Excluded			Rotational		33.018
Acetic Acid	-228.943				0.0353728	-228.908									Vibrational		48.133
Hydrolyzed Cage	-683.551	-5.06731			0.151025	-683.4	-6.18599								Vibration 1		3.861
															Vibration 2		3.592
															Vibration 3		3.547
Isomers of Structure S17
R-Boat	-835.998	61.4313			0.180179	-835.818	58.2769
R-Chair	-835.994	64.0698			0.178566	-835.816	59.9034
S-Boat	-835.995	63.3495			0.180748	-835.815	60.5522
S-Chair	-835.998	61.4313			0.18018	-835.818	58.2775

## Sheet: CAM-B3LYP
Photolysis of MNI-Ac in water.
TRIPLET surphace
Geometry Optimization with B3LYP-D3(BJ)/def2-SVPD			Thermochemistry calculations with CAM-B3LYP/def2-TZVP
Structure name	E (a. u.)	DE (kcal/mol)			Gibbs corrections (a.u.)	Gibbs (a. u.)	DG (kcal/mol)				Notes
Main Mechanism
					Gibbs corrections
Structure S17	-836.662				0.186584	-836.476
Structure S18	-836.568	59.154			0.181186	-836.387	55.7667
Structure S20	-836.564	61.3729			0.181124	-836.383	57.9468
Structure S26	-836.564	61.4441			0.180447	-836.384	57.5935
Structure S27	-836.56	64.0228			0.180027	-836.38	59.9084
Structure S19	-836.558	65.3336			0.179664	-836.378	60.9915
Structure S21	-836.59	44.9784			0.179451	-836.411	40.5026
Structure S22	-836.575	54.5099			0.177089	-836.398	48.5517
Structure S23	-607.934	58.8636			0.132744	-607.802	39.338
Acetate	-228.634				0.0227237	-228.611
Structure S23 (Singlet)	-607.917	69.5036			0.133007	-607.784	50.1431
Structure S24 (Triplet)	-607.545	9.21132			0.121034	-607.424	-9.61345
Structure S24 (Singlet)	-607.567	-4.96815			0.1233	-607.444	-22.3707
Acetic Acid	-229.103				0.0355507	-229.067
Structure S25	-607.59	-19.2992			0.124941	-607.465	-35.6721
TS-Cyclic in the Singlet Surface
Structure S17	-836.662				0.186584	-836.476
TS-Cyclization-MNI (Singlet)	-836.598	40.2786			0.184337	-836.414	38.8686
Alternative Mechanism with the Hydrogen Abstraction
Structure S13	-836.662				0.186584	-836.476
Structure S14	-836.568	59.154			0.181186	-836.387	55.7667
Structure S16	-836.564	61.3728			0.181124	-836.383	57.9467
Structure S17	-836.564	61.444			0.180447	-836.384	57.5934
Structure S24	-836.523	87.0583			0.179138	-836.344	82.3863
Structure S28	-836.527	84.7633			0.180158	-836.347	80.7309
Structure S25	-836.574	55.2076			0.182252	-836.392	52.4892
Structure S26	-836.556	66.5184			0.179514	-836.377	62.082
Structure S27	-836.58	51.535			0.17874	-836.401	46.6133
Structure S22 (Singlet)	-607.567	-4.96815			0.1233	-607.444	-22.3707
Acetic Acid	-229.103				0.0355507	-229.067
Structure S23	-607.59	-19.2992			0.124941	-607.465	-35.6721
Hydrolysis Side-Reaction
															Structure S33		Entropy
Structure S17	-836.662				0.186584	-836.476											Cal/Mol-Kelvin
															Total		120.639		∆H (TS-Hydrolysis)	-T∆S (TS-Hydrolysis)	∆G (TS-Hydrolysis)
Structure S29	-913.046	37.1209			0.211108	-912.834	50.7723	⟵ Corrected! (see table on the side)			2 negative eigenvalues				Electronic		0		-912.779	-0.0556593	-912.834
Water	-76.4426				0.0027696	-76.4398					-150.32	-46.3448			Translational		42.498
												↑ Excluded			Rotational		33.018
Acetic Acid	-229.103				0.0355507	-229.067									Vibrational		45.124
Hydrolyzed Cage	-684.016	-8.91395			0.151979	-683.864	-10.0584								Vibration 1		3.727
															Vibration 2		3.494
															Vibration 3		3.393
Isomers of Structure S17
R-Boat	-836.567	59.3867			0.181413	-836.386	56.1421	0
R-Chair	-836.564	61.4441			0.180447	-836.384	57.5935	1.45143
S-Boat	-836.564	61.5074			0.181898	-836.382	58.5674	2.42533
S-Chair	-836.567	59.3867			0.181413	-836.386	56.1421	0

## Sheet: LC-ωHPBE
Photolysis of MNI-Ac in water.
TRIPLET surphace
Geometry Optimization with B3LYP-D3(BJ)/def2-SVPD			Thermochemistry calculations with LC-ωHPBE/def2-TZVP
Structure name	E (a. u.)	DE (kcal/mol)			Gibbs corrections (a.u.)	Gibbs (a. u.)	DG (kcal/mol)				Notes
Main Mechanism
Structure S17	-836.483				0.188442	-836.295
Structure S18	-836.384	62.4115			0.182746	-836.201	58.8371
Structure S20	-836.383	62.9613			0.182928	-836.2	59.5011
Structure S26	-836.383	62.5676			0.182581	-836.201	58.8899
Structure S27	-836.378	65.927			0.181839	-836.196	61.7834
Structure S19	-836.374	68.4407			0.181347	-836.193	63.9884
Structure S21	-836.408	47.1325			0.181275	-836.227	42.6349
Structure S22	-836.384	62.3526			0.17869	-836.205	56.2331
Structure S23	-607.799	65.4988			0.133865	-607.665	45.7097
Acetate	-228.579				0.0230414	-228.556
Structure S23 (Singlet)	-607.664	150.353			0.134429	-607.53	130.919
Structure S24 (Triplet)	-607.41	12.6669			0.122319	-607.288	-6.24372
Structure S24 (Singlet)	-607.429	0.998461			0.124592	-607.304	-16.4859
Acetic Acid	-229.053				0.0359869	-229.017
Structure S25	-607.451	-12.9668			0.126146	-607.325	-29.476
TS-Cyclic in the Singlet Surface
Structure S17	-836.483				0.188442	-836.295
TS-Cyclization-MNI (Singlet)	-836.415	42.8099			0.185997	-836.229	41.2757
Alternative Mechanism with the Hydrogen Abstraction
Structure S13	-836.483				0.188442	-836.295
Structure S14	-836.384	62.4115			0.182746	-836.201	58.8371
Structure S16	-836.383	62.9612			0.182928	-836.2	59.501
Structure S17	-836.383	62.5675			0.182581	-836.201	58.8898
Structure S24	-836.345	86.4868			0.181005	-836.164	81.8203
Structure S28	-836.324	99.8253			0.18414	-836.14	97.1258
Structure S25	-836.401	51.618			0.184262	-836.217	48.9953								Structure S30		Entropy
																	Cal/Mol-Kelvin
Structure S26	-836.373	69.2801			0.183352	-836.189	66.0858				2 negative eigenvalues				Total		115.557		∆H (TS-Hydrolysis)	-T∆S (TS-Hydrolysis)	∆G (TS-Hydrolysis)
											-484.797	-93.9649			Electronic		2.183		-836.136	-0.0532965	-836.189
Structure S27	-836.394	56.0506			0.180537	-836.213	51.0899					↑ Excluded			Translational		42.279
															Rotational		32.549
Structure S22 (Singlet)	-607.429	0.998461			0.124592	-607.304	-16.4859								Vibrational		38.546
Acetic Acid	-229.053				0.0359869	-229.017									Vibration 1		3.704
															Vibration 2		3.385
Structure S23	-607.451	-12.9668			0.126146	-607.325	-29.476								Vibration 3		2.741
Hydrolysis Side-Reaction
															Structure S33		Entropy
Structure S17	-836.483				0.188442	-836.295											Cal/Mol-Kelvin
															Total		120.019		∆H (TS-Hydrolysis)	-T∆S (TS-Hydrolysis)	∆G (TS-Hydrolysis)
Structure S29	-912.85	38.2511			0.212991	-912.637	51.825	⟵ Corrected! (see table on the side)			2 negative eigenvalues				Electronic		0		-912.581	-0.0554227	-912.637
Water	-76.4278				0.00291756	-76.4249					-189.789	-29.4686			Translational		42.498
												↑ Excluded			Rotational		33.018
Acetic Acid	-229.053				0.0359869	-229.017									Vibrational		44.504
Hydrolyzed Cage	-683.87	-7.73706			0.153578	-683.717	-8.86295								Vibration 1		3.562
															Vibration 2		3.372
															Vibration 3		3.333
Isomers of Structure S17
R-Boat	-836.387	60.2405			0.183266	-836.204	56.9923
R-Chair	-836.383	62.5676			0.182581	-836.201	58.8899
S-Boat	-836.385	61.5918			0.183845	-836.201	58.7073
S-Chair	-836.387	60.2404			0.183267	-836.204	56.993

## Sheet: DSD-PBEP86
Photolysis of MNI-Ac in water.
TRIPLET surphace
Geometry Optimization with B3LYP-D3(BJ)/def2-SVPD			Electronic energies with DSD-PBEP86-D3(BJ)/def2-TZVP
Structure name	E (a. u.)	DE (kcal/mol)			Gibbs corrections (a.u.)	Gibbs (a. u.)	DG (kcal/mol)			Converged?	JOB ID	What?	File name				Notes
					↑ From average (see last sheet)
Main Mechanism
					Gibbs corrections
Structure S17	-835.571				0.186328	-835.384							MNI_S_Mech1_wB97XD-TZVP.log:
Structure S18	-835.461	68.8018			0.180968	-835.28	65.4378						MNI_T_Mech1_wB97XD-TZVP.log:
Structure S20	-835.455	72.3884			0.1808	-835.275	68.9191						TS-Cyclic_MNI_Mech2_wB97XD-TZVP.log:
Structure S26	-835.455	72.9045			0.180112	-835.274	69.0038						R-Chair_MNI_Mech2_wB97XD-TZVP.log:
Structure S27	-835.449	76.3578			0.179596	-835.269	72.1332						TS-NC_MNI_Mech2_wB97XD-TZVP.log:
Structure S19	-835.449	76.1353			0.179309	-835.27	71.7305						TS-COCH3_Migration_Mech1_wB97XD-TZVP.log:
Structure S21	-835.474	60.7977			0.179137	-835.295	56.2848						IntermediateI_Mech1_wB97XD-TZVP.log:
Structure S22	-835.445	78.5756			0.176581	-835.269	72.4589						TS-LG-7_MNI_wB97XD-TZVP
Structure S23	-607.111	79.3539			0.132437	-606.979	59.7153						IntermediateII_Mech1_wB97XD-TZVP
Acetate	-228.333				0.022595	-228.31							AcOminus_Mech1_wB97XD-TZVP.log:
Structure S23 (Singlet)	-607.117	75.6908			0.132715	-606.984	56.2265						protonated_Indoline_S_Mech1_wB97XD-TZVP
Structure S24 (Triplet)	-606.723	27.9924			0.120926	-606.602	9.24982						deprotonated_Indoline_T_Mech1_wB97XD-TZVP				Then, Indoline_I_Mech1_wB97XD-TZVP
Structure S24 (Singlet)	-606.765	1.25987			0.123008	-606.642	-16.1766						Indoline_I_Mech1_wB97XD-TZVP
Acetic Acid	-228.804				0.0355341	-228.768							AcOH_Mech1_wB97XD-TZVP.log:
Structure S25	-606.787	-12.6958			0.124921	-606.662	-28.9318						Indoline_Prod_Mech1_wB97XD-TZVP.log:
TS-Cyclic in the Singlet Surface
Structure S17	-835.571				0.185871	-835.385							MNI_S_Mech1_wB97XD-TZVP.log:
TS-Cyclization-MNI (Singlet)	-835.511	37.63			0.183476	-835.327	36.1267						TS-Cyclic_Singlet_MNI_Mech4_wB97XD-TZVP
Alternative Mechanism with the Hydrogen Abstraction
Structure S13	-835.571				0.186328	-835.384							MNI_S_Mech1_wB97XD-TZVP.log:
Structure S14	-835.461	68.8018			0.180968	-835.28	65.4378						MNI_T_Mech1_wB97XD-TZVP.log:
Structure S16	-835.455	72.3883			0.1808	-835.275	68.919						TS-Cyclic_MNI_Mech2_wB97XD-TZVP.log:
Structure S17	-835.455	72.9044			0.180112	-835.274	69.0037						R-Chair_MNI_Mech2_wB97XD-TZVP.log:
Structure S24	-835.415	97.7845			0.17885	-835.236	93.0915						TS-H_Extraction_MNI_Mech3_wB97XD-TZVP
Structure S28	-835.388	114.96			0.180733	-835.207	111.449						TS-NO_Break_MNI_Mech3_wB97XD-TZVP.log:
Structure S25	-835.467	64.9975			0.182071	-835.285	62.3261						Cyclic_Intermediate_N_MNI_Mech3_wB97XD-TZVP.log:
Structure S26	-835.449	76.1579			0.178898	-835.27	71.4952						TS-AcForm_1_MNI_Mech3_wB97XD-TZVP.log:
Structure S27	-835.467	65.2795			0.17854	-835.288	60.3925						TS-AcForm_2_MNI_Mech3_wB97XD-TZVP.log:
Structure S22 (Singlet)	-606.765	1.25987			0.123008	-606.642	-16.1766						Indoline_I_Mech1_wB97XD-TZVP
Acetic Acid	-228.804				0.0355341	-228.768							AcOH_Mech1_wB97XD-TZVP.log:
Structure S23	-606.787	-12.6958			0.124921	-606.662	-28.9318						Indoline_Prod_Mech1_wB97XD-TZVP.log:
Hydrolysis Side-Reaction
Structure S17	-835.571				0.185871	-835.385							MNI_S_Mech1_wB97XD-TZVP.log:
Structure S29	-911.86	35.6794			0.210434	-911.65	49.2567	⟵ From corrected Gibbs' free energies					Hydrolysis/TS-Hydrolysis_MNI_S_M11-TZVPh
Water	-76.3465				0.00292561	-76.3435							H2O_Mech4_wB97XD-TZVP
Acetic Acid	-228.804				0.035451	-228.768							AcOH_Mech1_wB97XD-TZVP.log:
Hydrolyzed Cage	-683.118	-2.94199			0.151528	-682.967	-4.08266						Hydrolyzed_Cage_MNI_Mech4_wB97XD-TZVP
Isomers of Structure S17
R-Boat	-835.457	71.1152			0.18069	-835.277	67.5769						R-Boat_MNI_MN15-TZVP.log:
R-Chair	-835.455	72.9045			0.179847	-835.275	68.8375						R-Chair_MNI_MN15-TZVP.log:
S-Boat	-835.454	73.4308			0.181071	-835.273	70.1316						S-Boat_MNI_MN15-TZVP.log:
S-Chair	-835.457	71.115			0.18069	-835.277	67.577						S-Chair_MNI_MN15-TZVP.log:

## Sheet: ωB97M-V
Photolysis of MNI-Ac in water.
TRIPLET surphace
Geometry Optimization with B3LYP-D3(BJ)/def2-SVPD			Electronic energies with ωB97M-V/def2-TZVP
Structure name	E (a. u.)	DE (kcal/mol)			Gibbs corrections (a.u.)	Gibbs (a. u.)	DG (kcal/mol)
					↑ From average (see last sheet)
Main Mechanism
Structure S17	-836.77				0.186328	-836.584
Structure S18	-836.673	60.7116			0.180968	-836.492	57.3477
Structure S20	-836.67	63.0662			0.1808	-836.489	59.5969
Structure S26	-836.67	63.0202			0.180112	-836.49	59.1195
Structure S27	-836.665	66.2634			0.179596	-836.485	62.0388
Structure S19	-836.663	67.4332			0.179309	-836.483	63.0284
Structure S21	-836.692	49.0131			0.179137	-836.513	44.5002
Structure S22	-836.674	60.0818			0.176581	-836.498	53.965
Structure S23	-608.02	64.2236			0.132437	-607.888	44.585
Acetate	-228.647				0.022595	-228.625
Structure S23 (Singlet)	-608.012	69.527			0.132715	-607.879	50.0627
Structure S24 (Triplet)	-607.632	14.6167			0.120926	-607.511	-4.12589
Structure S24 (Singlet)	-607.661	-4.02753			0.123008	-607.538	-21.464
Acetic Acid	-229.115				0.0355341	-229.08
Structure S25	-607.682	-16.8703			0.124921	-607.557	-33.1063
TS-Cyclic in the Singlet Surface
Structure S17	-836.77				0.185871	-836.584
TS-Cyclization-MNI (Singlet)	-836.706	40.1351			0.183476	-836.523	38.6318
Alternative Mechanism with the Hydrogen Abstraction
Structure S13	-836.77				0.186328	-836.584
Structure S14	-836.673	60.7116			0.180968	-836.492	57.3477
Structure S16	-836.67	63.0661			0.1808	-836.489	59.5968
Structure S17	-836.67	63.0201			0.180112	-836.49	59.1194
Structure S24	-836.628	88.8978			0.17885	-836.45	84.2048
Structure S28	-836.628	89.1386			0.180733	-836.447	85.6275
Structure S25	-836.681	56.1858			0.182071	-836.498	53.5144
Structure S26	-836.659	69.691			0.178898	-836.48	65.0283
Structure S27	-836.685	53.2649			0.17854	-836.507	48.3779
Structure S22 (Singlet)	-607.661	-4.02753			0.123008	-607.538	-21.464
Acetic Acid	-229.115				0.0355341	-229.08
Structure S23	-607.682	-16.8703			0.124921	-607.557	-33.1063
Hydrolysis Side-Reaction
Structure S17	-836.77				0.185871	-836.584
Structure S29	-913.155	35.073			0.210434	-912.944	48.6503	⟵ From corrected Gibbs' free energies
Water	-76.4403				0.00292561	-76.4374
Acetic Acid	-684.102				0.035451	-684.066
Hydrolyzed Cage	-229.115	-4.07368			0.151528	-228.964	-5.21434
Isomers of Structure S17
R-Boat	-836.672	61.3524			0.18069	-836.492	57.8141
R-Chair	-836.67	63.0202			0.179847	-836.49	58.9532
S-Boat	-836.67	62.9076			0.181071	-836.489	59.6084
S-Chair	-836.672	61.3523			0.18069	-836.492	57.8143

[truncated: 1 more sheets: Gibbs_MNI_Corrections]
